# Supplementary material for: Consensus Modeling Strategies for Predicting Transthyretin Binding Affinity from Tox24 Challenge Data
Source: Chem Res Toxicol. 2025 May 15;38(6):1061–71. doi: 10.1021/acs.chemrestox.5c00018 (PMC12175157; doi:10.1021/acs.chemrestox.5c00018)
Supplement: Supplementary file 2 [file tx5c00018_si_002.xlsx]

## Sheet: OutliersAnalysis
NAME	EXTERNALID	N	TTR binding activity	Dataset	Times_Flagged	Flagged_by_#2	Flagged_by_#3	Flagged_by_#6	Flagged_by_#8	Flagged_by_#9
(-)-alpha-Pinene	DTXSID2029290	1	11.695	leaderboard	0	FALSE	FALSE	FALSE	FALSE	FALSE
(-)-beta-Pinene	DTXSID1041184	2	12.3	train	0	FALSE	FALSE	FALSE	FALSE	FALSE
(+-)-Diclofop-methyl	DTXSID0032605	3	94.1	train	0	FALSE	FALSE	FALSE	FALSE	FALSE
(+/-)-2-(4-Chloro-2-methylphenoxy)propionic acid	DTXSID9024194	4	70.6	blind	0	FALSE	FALSE	FALSE	FALSE	FALSE
(+/-)-2,3-Dihydroxypropyl tetradecanoate	DTXSID0042454	5	38.1	train	0	FALSE	FALSE	FALSE	FALSE	FALSE
(?)-Bornyl acetate	DTXSID7041675	6	11.8	train	0	FALSE	FALSE	FALSE	FALSE	FALSE
(2-Dodecenyl)succinic anhydride	DTXSID7025217	7	98.4	train	1	FALSE	FALSE	FALSE	TRUE	FALSE
(2E)-2-Hexenal	DTXSID1041425	8	52.2	train	0	FALSE	FALSE	FALSE	FALSE	FALSE
(2E)-3,7-Dimethyl-2,6-octadien-1-ol	DTXSID8026727	9	49	blind	0	FALSE	FALSE	FALSE	FALSE	FALSE
(2R,6S)-Fenpropimorph	DTXSID4034601	10	40.4	blind	0	FALSE	FALSE	FALSE	FALSE	FALSE
(2S,3S)-3-methyl-2-(3-oxo-1,2-benzothiazol-2(3H)-yl)pentanoic acid	DTXSID3047261	11	13.586	leaderboard	2	FALSE	FALSE	FALSE	FALSE	TRUE
(3,5-Dimethyl-1H-pyrazol-1-yl)methanol	DTXSID1032513	12	32.8	train	0	FALSE	FALSE	FALSE	FALSE	FALSE
(3Z)-3-Hexenyl acetate	DTXSID0041484	13	14	train	0	FALSE	FALSE	FALSE	FALSE	FALSE
(4Z)-4-Decenal	DTXSID5041514	14	69.6	train	0	FALSE	FALSE	FALSE	FALSE	FALSE
(8E,10E)-8,10-Dodecadien-1-ol	DTXSID1035288	15	61.9	train	0	FALSE	FALSE	FALSE	FALSE	FALSE
(9Z,12R)-12-hydroxyoctadec-9-enoic acid	DTXSID0041567	16	88.581	leaderboard	0	FALSE	FALSE	FALSE	FALSE	FALSE
(Dicyclopentadienyloxy)ethyl methacrylate	DTXSID5041302	17	75.5	train	5	TRUE	FALSE	TRUE	TRUE	TRUE
(E)-1,2-Dichloroethylene	DTXSID7024031	18	3.066	leaderboard	0	FALSE	FALSE	FALSE	FALSE	FALSE
(E)-Anethole	DTXSID9020087	19	25.4	blind	0	FALSE	FALSE	FALSE	FALSE	FALSE
(S)-(-)-beta-Citronellol	DTXSID1041550	20	38.8	train	0	FALSE	FALSE	FALSE	FALSE	FALSE
(Z)-3-Hexen-1-ol	DTXSID6022137	21	19	train	0	FALSE	FALSE	FALSE	FALSE	FALSE
(Z)-Nerol	DTXSID3026728	22	84.9	blind	1	TRUE	FALSE	FALSE	FALSE	FALSE
[4-Chloro-6-(2,3-xylidino)-2-pyrimidinylthio]acetic acid	DTXSID4020290	23	94.3	train	0	FALSE	FALSE	FALSE	FALSE	FALSE
1-(2-Chlorophenyl)-1-(4-chlorophenyl)-2,2-dichloroethane	DTXSID9020372	24	28	train	0	FALSE	FALSE	FALSE	FALSE	FALSE
1-(2-Chlorophenyl)-N-methyl-N-(1-methylpropyl)-3-isoquinolinecarboxamide	DTXSID7041097	25	102.2	blind	5	TRUE	FALSE	TRUE	TRUE	TRUE
1-(Bromomethyl)-3-phenoxybenzene	DTXSID6028022	26	97.4	blind	0	FALSE	FALSE	FALSE	FALSE	FALSE
1-(Hydroxymethyl)-5,5-dimethylhydantoin	DTXSID6035152	27	3.9	train	0	FALSE	FALSE	FALSE	FALSE	FALSE
1-(p-Chlorobenzoyl)-5-methoxy-2-methyl-Indole-3-acetic acid	DTXSID9020740	28	101.7	train	0	FALSE	FALSE	FALSE	FALSE	FALSE
1-[3-(triethoxysilyl)propyl]urea	DTXSID5044493	29	-29.5	train	2	FALSE	FALSE	FALSE	TRUE	FALSE
1-Amino-2-Propanol	DTXSID9021764	30	5.5	train	0	FALSE	FALSE	FALSE	FALSE	FALSE
1-Amino-2,6-dichloro-4-nitrobenzene	DTXSID2020426	31	99.779	leaderboard	0	FALSE	FALSE	FALSE	FALSE	FALSE
1-Bromo-3-chloro-5,5-dimethylhydantoin	DTXSID3032591	32	33.5	train	0	FALSE	FALSE	FALSE	FALSE	FALSE
1-Bromo-4-fluorobenzene	DTXSID4027153	33	12.763	leaderboard	0	FALSE	FALSE	FALSE	FALSE	FALSE
1-Chloro-2,4-dinitrobenzene	DTXSID6020278	34	100.5	blind	1	FALSE	FALSE	FALSE	TRUE	FALSE
1-CHLORO-4-(TRIFLUOROMETHYL)BENZENE	DTXSID7024821	35	8.9	train	0	FALSE	FALSE	FALSE	FALSE	FALSE
1-CHLORO-4-NITROBENZENE	DTXSID5020281	36	28	train	0	FALSE	FALSE	FALSE	FALSE	FALSE
1-Decanamine	DTXSID2022171	37	10.1	train	0	FALSE	FALSE	FALSE	FALSE	FALSE
1-decanol	DTXSID7021946	38	69.5	train	0	FALSE	FALSE	FALSE	FALSE	FALSE
1-DODECANETHIOL	DTXSID6025220	39	5.1	train	0	FALSE	FALSE	FALSE	FALSE	FALSE
1-Dodecanol	DTXSID5026918	40	71.3	train	0	FALSE	FALSE	FALSE	FALSE	FALSE
1-DODECYL-2-PYRROLIDINONE	DTXSID4042206	41	29.7	train	0	FALSE	FALSE	FALSE	FALSE	FALSE
1-ETHOXY-2-PROPANOL	DTXSID1041267	42	3	train	0	FALSE	FALSE	FALSE	FALSE	FALSE
1-heptanol	DTXSID8021937	43	25.5	blind	0	FALSE	FALSE	FALSE	FALSE	FALSE
1-Hexadecanol	DTXSID4027991	44	-22.4	train	1	FALSE	FALSE	FALSE	FALSE	TRUE
1-hexanol	DTXSID8021931	45	10.5	train	0	FALSE	FALSE	FALSE	FALSE	FALSE
1-METHOXY-2-PROPANOL	DTXSID8024284	46	7.9	train	0	FALSE	FALSE	FALSE	FALSE	FALSE
1-Methoxy-4-tert-pentylcyclohexane	DTXSID0048187	47	34.2	train	0	FALSE	FALSE	FALSE	FALSE	FALSE
1-Methyl-3-phenyl-5-(3-(trifluoromethyl)phenyl)-4-pyridone	DTXSID8024107	48	23.8	train	0	FALSE	FALSE	FALSE	FALSE	FALSE
1-methylnaphthalene	DTXSID9020877	49	24.8	train	0	FALSE	FALSE	FALSE	FALSE	FALSE
1-Methyltrimethylene dimethacrylate	DTXSID5044784	50	34.7	blind	0	FALSE	FALSE	FALSE	FALSE	FALSE
1-Monolaurin	DTXSID5041275	51	52.4	train	0	FALSE	FALSE	FALSE	FALSE	FALSE
1-NAPHTHALENEACETIC ACID	DTXSID8020915	52	63	train	0	FALSE	FALSE	FALSE	FALSE	FALSE
1-naphthol	DTXSID6021793	53	90.3	train	0	FALSE	FALSE	FALSE	FALSE	FALSE
1-nonanol	DTXSID6022008	54	55.2	blind	0	FALSE	FALSE	FALSE	FALSE	FALSE
1-octanol	DTXSID7021940	55	35.1	train	0	FALSE	FALSE	FALSE	FALSE	FALSE
1-Octen-3-ol	DTXSID3035214	56	14.7	train	0	FALSE	FALSE	FALSE	FALSE	FALSE
1-Octyl-2-pyrrolidone	DTXSID4036435	57	19.5	train	0	FALSE	FALSE	FALSE	FALSE	FALSE
1-Pentadecanol	DTXSID0027270	58	-12.11	leaderboard	1	FALSE	FALSE	FALSE	FALSE	TRUE
1-PHENOXY-2-PROPANOL	DTXSID9027312	59	9.9	train	0	FALSE	FALSE	FALSE	FALSE	FALSE
1-Phenyl-1H-pyrrole-2,5-dione	DTXSID0041274	60	55	train	0	FALSE	FALSE	FALSE	FALSE	FALSE
1-Phenyl-2-nitropropene	DTXSID1041188	61	50.2	blind	0	FALSE	FALSE	FALSE	FALSE	FALSE
1-Phenylurea	DTXSID8042507	62	11.8	train	0	FALSE	FALSE	FALSE	FALSE	FALSE
1-PIPERAZINEETHANOL	DTXSID3021853	63	6.569	leaderboard	0	FALSE	FALSE	FALSE	FALSE	FALSE
1-Propanol	DTXSID2021739	64	4	blind	0	FALSE	FALSE	FALSE	FALSE	FALSE
1-PROPOXY-2-PROPANOL	DTXSID5029217	65	6.4	train	0	FALSE	FALSE	FALSE	FALSE	FALSE
1-Tetradecanol	DTXSID9026926	66	32.4	blind	0	FALSE	FALSE	FALSE	FALSE	FALSE
1-TETRADECENE	DTXSID4027367	67	9.6	train	0	FALSE	FALSE	FALSE	FALSE	FALSE
1-TRIDECANOL	DTXSID2021947	68	46.3	train	0	FALSE	FALSE	FALSE	FALSE	FALSE
1,1-Bis(3,4-dimethylphenyl)ethane	DTXSID9029223	69	41.1	train	0	FALSE	FALSE	FALSE	FALSE	FALSE
1,1-DIMETHYLHYDRAZINE	DTXSID1020516	70	17.191	leaderboard	0	FALSE	FALSE	FALSE	FALSE	FALSE
1,1-DIMETHYLPIPERIDINIUM CHLORIDE	DTXSID1024170	71	27.509	leaderboard	0	FALSE	FALSE	FALSE	FALSE	FALSE
1,1,1,3,5,5,5-Heptamethyltrisiloxane	DTXSID1038795	72	10.6	train	0	FALSE	FALSE	FALSE	FALSE	FALSE
1,1?,1??,1???-(Ethylenedinitrilo)tetrakis(2-propanol)	DTXSID9026689	73	3.3	train	0	FALSE	FALSE	FALSE	FALSE	FALSE
1,10-phenanthroline	DTXSID1025857	74	46.1	train	0	FALSE	FALSE	FALSE	FALSE	FALSE
1,2-Benzenedicarboxaldehyde	DTXSID6032514	75	98	train	5	TRUE	FALSE	TRUE	TRUE	TRUE
1,2-Benzenedicarboxylic acid, di-C9-11-branched alkyl esters, C10-rich	DTXSID0028666	76	-5.7	train	0	FALSE	FALSE	FALSE	FALSE	FALSE
1,2-Benzenedicarboxylic acid, diundecyl ester, branched and linear	DTXSID4029565	77	6.1	train	0	FALSE	FALSE	FALSE	FALSE	FALSE
1,?2-?Benzenediol	DTXSID3020257	78	34.4	train	0	FALSE	FALSE	FALSE	FALSE	FALSE
1,2-dibromoethane	DTXSID3020415	79	13.4	train	0	FALSE	FALSE	FALSE	FALSE	FALSE
1,2-Dichloro-4-(trifluoromethyl)benzene	DTXSID5027142	80	8.3	train	0	FALSE	FALSE	FALSE	FALSE	FALSE
1,2-Dichlorobenzene	DTXSID6020430	81	20.8	train	0	FALSE	FALSE	FALSE	FALSE	FALSE
1,2-Dimethyl-3-nitrobenzene	DTXSID7025132	82	56	train	0	FALSE	FALSE	FALSE	FALSE	FALSE
1,2-Dimethyl-4-nitrobenzene	DTXSID2025133	83	59.8	blind	0	FALSE	FALSE	FALSE	FALSE	FALSE
1,2-Dinitrobenzene	DTXSID4024066	84	60.9	train	0	FALSE	FALSE	FALSE	FALSE	FALSE
1,2-DIPHENOXYETHANE	DTXSID5026706	85	23.4	train	0	FALSE	FALSE	FALSE	FALSE	FALSE
1,2-Diphenylethanone	DTXSID6044430	86	63.1	train	0	FALSE	FALSE	FALSE	FALSE	FALSE
1,2-Diphenylhydrazine	DTXSID7020710	87	86.8	blind	0	FALSE	FALSE	FALSE	FALSE	FALSE
1,2-Ethanediamine dihydroiodide	DTXSID5044570	88	13.4	train	0	FALSE	FALSE	FALSE	FALSE	FALSE
1,2-Ethanediol diacetate	DTXSID0026880	89	3.3	blind	0	FALSE	FALSE	FALSE	FALSE	FALSE
1,2-Propanediol monobutyl ether	DTXSID6029755	90	10.2	train	0	FALSE	FALSE	FALSE	FALSE	FALSE
1,2-Propylene glycol	DTXSID0021206	91	-6.8	train	0	FALSE	FALSE	FALSE	FALSE	FALSE
1,2,3-trichlorobenzene	DTXSID8026193	92	13.7	blind	0	FALSE	FALSE	FALSE	FALSE	FALSE
1,2,3-trichloropropane	DTXSID9021390	93	10.701	leaderboard	0	FALSE	FALSE	FALSE	FALSE	FALSE
1,2,3,6-TETRAHYDROPHTHALIMIDE	DTXSID8026513	94	5.3	train	0	FALSE	FALSE	FALSE	FALSE	FALSE
1,2,4-trichlorobenzene	DTXSID0021965	95	7.5	train	0	FALSE	FALSE	FALSE	FALSE	FALSE
1,2,4-trimethylbenzene	DTXSID6021402	96	17.8	train	0	FALSE	FALSE	FALSE	FALSE	FALSE
1,2,4,5-Tetrachlorobenzene	DTXSID7024320	97	1.5	train	3	TRUE	FALSE	TRUE	TRUE	FALSE
1,2,4,5-Tetramethylbenzene	DTXSID1029124	98	14.1	train	0	FALSE	FALSE	FALSE	FALSE	FALSE
1,3-Benzenedicarbonyl dichloride	DTXSID3026641	99	36.8	train	0	FALSE	FALSE	FALSE	FALSE	FALSE
1,3-Benzenedicarboxylic acid	DTXSID3021485	100	12.5	blind	0	FALSE	FALSE	FALSE	FALSE	FALSE
1,3-Benzenedimethanamine	DTXSID9029649	101	-4.522	leaderboard	0	FALSE	FALSE	FALSE	FALSE	FALSE
1,3-BUTANEDIOL	DTXSID8026773	102	-5.8	train	0	FALSE	FALSE	FALSE	FALSE	FALSE
1,3-CYCLOPENTADIENE	DTXSID0027191	103	10.9	train	0	FALSE	FALSE	FALSE	FALSE	FALSE
1,3-Dibromo-5,5-dimethylhydantoin	DTXSID3035341	104	16.7	blind	0	FALSE	FALSE	FALSE	FALSE	FALSE
1,3-dichloro-2-propanol	DTXSID6025010	105	1.732	leaderboard	0	FALSE	FALSE	FALSE	FALSE	FALSE
1,3-dichloro-6,7,8,9,10,12-hexahydroazepino[2,1-b]quinazoline hydrochloride (1:1)	DTXSID9047259	106	8.2	train	0	FALSE	FALSE	FALSE	FALSE	FALSE
1,3-Dichlorobenzene	DTXSID6022056	107	6.5	train	0	FALSE	FALSE	FALSE	FALSE	FALSE
1,3-DIISOPROPYLBENZENE	DTXSID8026640	108	21.539	leaderboard	0	FALSE	FALSE	FALSE	FALSE	FALSE
1,3-Dimethyl-4-nitrobenzene	DTXSID2025135	109	44.6	blind	0	FALSE	FALSE	FALSE	FALSE	FALSE
1,3-Dimethylolurea	DTXSID6025141	110	13.328	leaderboard	0	FALSE	FALSE	FALSE	FALSE	FALSE
1,3-Dinitrobenzene	DTXSID9024065	111	11.1	train	5	TRUE	FALSE	TRUE	TRUE	TRUE
1,3-DIPHENYL-1,3-PROPANEDIONE	DTXSID3041247	112	71.3	train	0	FALSE	FALSE	FALSE	FALSE	FALSE
1,3-Diphenylguanidine	DTXSID3025178	113	15.9	blind	0	FALSE	FALSE	FALSE	FALSE	FALSE
1,3,5-Triethylhexahydro-s-triazine	DTXSID1032511	114	0.2	train	0	FALSE	FALSE	FALSE	FALSE	FALSE
1,3,5-TRIISOPROPYLBENZENE	DTXSID4041232	115	-31.8	train	5	TRUE	FALSE	TRUE	TRUE	TRUE
1,3,5,7-Tetramethyl-1,3,5,7-tetravinylcyclotetrasiloxane	DTXSID3038808	116	99.7	train	5	TRUE	FALSE	TRUE	TRUE	TRUE
1,4-benzenediamine	DTXSID9021138	117	108.1	train	5	TRUE	FALSE	TRUE	TRUE	TRUE
1,4-Bis(N-isopropylamino)anthraquinone	DTXSID2041250	118	52	blind	0	FALSE	FALSE	FALSE	FALSE	FALSE
1,4-Cyclohexanedicarboxylic acid	DTXSID2038788	119	20.8	train	0	FALSE	FALSE	FALSE	FALSE	FALSE
1,4-Diaminoanthraquinone	DTXSID2041252	120	69.5	train	0	FALSE	FALSE	FALSE	FALSE	FALSE
1,4-dichlorobenzene	DTXSID1020431	121	-12.7	train	0	FALSE	FALSE	FALSE	FALSE	FALSE
1,4-dimethylnaphthalene	DTXSID8035423	122	55	train	0	FALSE	FALSE	FALSE	FALSE	FALSE
1,5,9-CYCLODODECATRIENE	DTXSID8027581	123	10.5	train	0	FALSE	FALSE	FALSE	FALSE	FALSE
1,6-Hexanediamine	DTXSID5024922	124	-5.1	train	0	FALSE	FALSE	FALSE	FALSE	FALSE
1,8-Cineol	DTXSID4020616	125	12.9	train	0	FALSE	FALSE	FALSE	FALSE	FALSE
10-UNDECENOIC ACID	DTXSID8035001	126	92.6	train	0	FALSE	FALSE	FALSE	FALSE	FALSE
17-((1-Oxohexyl)oxy)pregn-4-ene-3,20-dione	DTXSID6043915	127	29	train	0	FALSE	FALSE	FALSE	FALSE	FALSE
17alpha-Estradiol	DTXSID8022377	128	46.8	train	0	FALSE	FALSE	FALSE	FALSE	FALSE
17alpha-Ethinylestradiol	DTXSID5020576	129	87.9	train	2	TRUE	FALSE	FALSE	FALSE	FALSE
17ALPHA-HYDROXYPROGESTERONE	DTXSID6040747	130	13.9	train	0	FALSE	FALSE	FALSE	FALSE	FALSE
17beta-Estradiol	DTXSID0020573	131	55.8	train	0	FALSE	FALSE	FALSE	FALSE	FALSE
1H-1,2,4-Triazole	DTXSID6027131	132	2.3	blind	0	FALSE	FALSE	FALSE	FALSE	FALSE
2-(2-Butoxyethoxy)ethanol	DTXSID8021519	133	8.7	train	0	FALSE	FALSE	FALSE	FALSE	FALSE
2-(2-Ethoxyethoxy)ethanol	DTXSID2021941	134	2.9	blind	0	FALSE	FALSE	FALSE	FALSE	FALSE
2-(2-Ethylhexyloxy)ethanol	DTXSID1041920	135	27.391	leaderboard	0	FALSE	FALSE	FALSE	FALSE	FALSE
2-(2H-Benzotriazol-2-yl)-4-methylphenol	DTXSID1027479	136	69.8	blind	0	FALSE	FALSE	FALSE	FALSE	FALSE
2-(3-Phenylpropyl)Pyridine	DTXSID7042356	137	76.7	blind	0	FALSE	FALSE	FALSE	FALSE	FALSE
2-(4-chloro-2-methylphenoxy)acetic acid	DTXSID4024195	138	79.4	train	0	FALSE	FALSE	FALSE	FALSE	FALSE
2-(4-tert-Butylbenzyl)propionaldehyde	DTXSID9026500	139	78.938	leaderboard	0	FALSE	FALSE	FALSE	FALSE	FALSE
2-(butan-2-yl)phenol	DTXSID2022331	140	86.6	blind	0	FALSE	FALSE	FALSE	FALSE	FALSE
2-(ETHYLAMINO)ETHANOL	DTXSID9021922	141	5.4	train	0	FALSE	FALSE	FALSE	FALSE	FALSE
2-(Hydroxymethyl)-2-nitro-1,3-propanediol	DTXSID8027034	142	11.441	leaderboard	0	FALSE	FALSE	FALSE	FALSE	FALSE
2-(m-Chlorophenoxy)propionic acid	DTXSID9034232	143	38.8	train	0	FALSE	FALSE	FALSE	FALSE	FALSE
2-(Perfluorohexyl)ethanol	DTXSID5044572	144	56.8	train	0	FALSE	FALSE	FALSE	FALSE	FALSE
2-(perfluorohexyl)ethyl methacrylate	DTXSID3047558	145	9.4	train	2	FALSE	FALSE	TRUE	FALSE	TRUE
2-(Phenylmethylene)octanal	DTXSID4026684	146	78.8	blind	0	FALSE	FALSE	FALSE	FALSE	FALSE
2-(Thiocyanomethylthio)benzothiazole	DTXSID6032647	147	96.18	leaderboard	0	FALSE	FALSE	FALSE	FALSE	FALSE
2-[2-(2-Butoxyethoxy)ethoxy]ethanol	DTXSID7021520	148	4.9	blind	0	FALSE	FALSE	FALSE	FALSE	FALSE
2-[2-(2-ethoxyethoxy)ethoxy]ethanol	DTXSID3024368	149	6.6	train	0	FALSE	FALSE	FALSE	FALSE	FALSE
2-[2-(2-Methoxyethoxy)ethoxy]ethanol	DTXSID5026912	150	6.1	train	0	FALSE	FALSE	FALSE	FALSE	FALSE
2-Acrylamido-2-methyl-1-propanesulfonic acid	DTXSID5027770	151	1.341	leaderboard	0	FALSE	FALSE	FALSE	FALSE	FALSE
2-Amino-2-methylpropan-1-ol	DTXSID8027032	152	12.5	blind	0	FALSE	FALSE	FALSE	FALSE	FALSE
2-Anisidine	DTXSID5023877	153	52.257	leaderboard	0	FALSE	FALSE	FALSE	FALSE	FALSE
2-Bromo-4-hydroxyacetophenone	DTXSID4034576	154	104.3	train	0	FALSE	FALSE	FALSE	FALSE	FALSE
2-BUTANONE OXIME	DTXSID1021821	155	-0.8	train	0	FALSE	FALSE	FALSE	FALSE	FALSE
2-Butoxyethyl acetate	DTXSID1026904	156	8.3	train	0	FALSE	FALSE	FALSE	FALSE	FALSE
2-Butyloctan-1-ol	DTXSID0044818	157	86.1	blind	5	TRUE	FALSE	TRUE	TRUE	TRUE
2-butyne-1,4-diol	DTXSID4021921	158	11.1	train	0	FALSE	FALSE	FALSE	FALSE	FALSE
2-CHLORO-4-PHENYLPHENOL	DTXSID0022353	159	105.7	train	0	FALSE	FALSE	FALSE	FALSE	FALSE
2-CHLORO-N-PHENYLACETAMIDE	DTXSID3041409	160	27.634	leaderboard	0	FALSE	FALSE	FALSE	FALSE	FALSE
2-chloroacetaldehyde	DTXSID4020292	161	8.7	train	0	FALSE	FALSE	FALSE	FALSE	FALSE
2-CHLOROACETOPHENONE	DTXSID9020293	162	26	train	0	FALSE	FALSE	FALSE	FALSE	FALSE
2-chloroethanol	DTXSID1021877	163	10.2	train	0	FALSE	FALSE	FALSE	FALSE	FALSE
2-Ethoxyethanol	DTXSID7024087	164	-23.544	leaderboard	0	FALSE	FALSE	FALSE	FALSE	FALSE
2-ethyl-1-hexanol	DTXSID5020605	165	8.6	train	0	FALSE	FALSE	FALSE	FALSE	FALSE
2-ethyl-1,3-hexanediol	DTXSID4025292	166	5.3	train	0	FALSE	FALSE	FALSE	FALSE	FALSE
2-ETHYL-2-HEXENAL	DTXSID4025296	167	23.2	train	0	FALSE	FALSE	FALSE	FALSE	FALSE
2-ETHYL-6-METHYLANILINE	DTXSID7027833	168	30.3	train	0	FALSE	FALSE	FALSE	FALSE	FALSE
2-Ethylhexaldehyde	DTXSID9025291	169	5.541	leaderboard	0	FALSE	FALSE	FALSE	FALSE	FALSE
2-ETHYLHEXANOIC ACID	DTXSID9025293	170	-8.2	train	1	FALSE	FALSE	FALSE	FALSE	FALSE
2-Ethylhexyl 4-(dimethylamino)benzoate	DTXSID7029320	171	45.813	leaderboard	0	FALSE	FALSE	FALSE	FALSE	FALSE
2-ETHYLHEXYL ACETATE	DTXSID8026694	172	10.1	train	0	FALSE	FALSE	FALSE	FALSE	FALSE
2-ETHYLHEXYL ACRYLATE	DTXSID9025297	173	15.8	blind	0	FALSE	FALSE	FALSE	FALSE	FALSE
2-ETHYLHEXYL DIPHENYL PHOSPHATE	DTXSID1025300	174	53.1	train	0	FALSE	FALSE	FALSE	FALSE	FALSE
2-Ethylhexyl p-hydroxybenzoate	DTXSID4022525	175	92.3	blind	0	FALSE	FALSE	FALSE	FALSE	FALSE
2-Ethylhexyl thioglycolate	DTXSID4027656	176	58.7	train	0	FALSE	FALSE	FALSE	FALSE	FALSE
2-Ethylhexyl trans-4-methoxycinnamate	DTXSID9047205	177	38.1	blind	0	FALSE	FALSE	FALSE	FALSE	FALSE
2-Ethylphenol	DTXSID1022479	178	68.1	train	0	FALSE	FALSE	FALSE	FALSE	FALSE
2-Fluoroacetic acid	DTXSID0041981	179	23.347	leaderboard	0	FALSE	FALSE	FALSE	FALSE	FALSE
2-Heptanone	DTXSID5021916	180	13.4	train	0	FALSE	FALSE	FALSE	FALSE	FALSE
2-Hexyl-1-decanol	DTXSID1041265	181	27.788	leaderboard	0	FALSE	FALSE	FALSE	FALSE	FALSE
2-Hydroxy-2-methylpropanenitrile	DTXSID7025427	182	17.395	leaderboard	0	FALSE	FALSE	FALSE	FALSE	FALSE
2-Hydroxy-4-methoxybenzophenone	DTXSID3022405	183	98.3	train	0	FALSE	FALSE	FALSE	FALSE	FALSE
2-hydroxyacetophenone	DTXSID7040285	184	19.1	train	0	FALSE	FALSE	FALSE	FALSE	FALSE
2-Hydroxybenzophenone	DTXSID5047879	185	102.4	blind	0	FALSE	FALSE	FALSE	FALSE	FALSE
2-HYDROXYETHYL ACRYLATE	DTXSID2022123	186	17.1	train	0	FALSE	FALSE	FALSE	FALSE	FALSE
2-Hydroxyethyl octyl sulfide	DTXSID6032516	187	75	train	0	FALSE	FALSE	FALSE	FALSE	FALSE
2-Isopropylphenol	DTXSID2044391	188	85.848	leaderboard	0	FALSE	FALSE	FALSE	FALSE	FALSE
2-mercaptobenzothiazole	DTXSID1020807	189	101	train	0	FALSE	FALSE	FALSE	FALSE	FALSE
2-METHOXY-4-NITROANILINE	DTXSID0038700	190	98.781	leaderboard	0	FALSE	FALSE	FALSE	FALSE	FALSE
2-Methoxy-5-methylaniline	DTXSID1020350	191	37.4	train	0	FALSE	FALSE	FALSE	FALSE	FALSE
2-METHOXYETHANOL	DTXSID5024182	192	23.3	train	0	FALSE	FALSE	FALSE	FALSE	FALSE
2-Methoxyphenol	DTXSID0023113	193	52.3	train	0	FALSE	FALSE	FALSE	FALSE	FALSE
2-METHYL-2,4-PENTANEDIOL	DTXSID5021885	194	13.1	train	0	FALSE	FALSE	FALSE	FALSE	FALSE
2-methylaniline	DTXSID1026164	195	30.1	train	0	FALSE	FALSE	FALSE	FALSE	FALSE
2-METHYLANILINE HYDROCHLORIDE	DTXSID7021364	196	39	train	0	FALSE	FALSE	FALSE	FALSE	FALSE
2-Methylbutyl isovalerate	DTXSID4041440	197	1.6	train	0	FALSE	FALSE	FALSE	FALSE	FALSE
2-METHYLPENTANEDINITRILE	DTXSID4025612	198	0.2	train	0	FALSE	FALSE	FALSE	FALSE	FALSE
2-METHYLPROPANENITRILE	DTXSID5026461	199	4.9	train	0	FALSE	FALSE	FALSE	FALSE	FALSE
2-Nitrobenzenamine	DTXSID1025726	200	95.2	train	0	FALSE	FALSE	FALSE	FALSE	FALSE
2-nitrophenol	DTXSID1021790	201	89.2	blind	0	FALSE	FALSE	FALSE	FALSE	FALSE
2-Norbornene-5,6-dicarboxylic anhydride	DTXSID0047456	202	5.296	leaderboard	0	FALSE	FALSE	FALSE	FALSE	FALSE
2-octanol	DTXSID0027014	203	19.9	blind	0	FALSE	FALSE	FALSE	FALSE	FALSE
2-Octyl-1-dodecanol	DTXSID3036288	204	14	train	0	FALSE	FALSE	FALSE	FALSE	FALSE
2-pentanone	DTXSID0021888	205	11.9	train	0	FALSE	FALSE	FALSE	FALSE	FALSE
2-phenoxyethanol	DTXSID9021976	206	3.3	train	0	FALSE	FALSE	FALSE	FALSE	FALSE
2-phenylethanol	DTXSID9026342	207	7.4	train	0	FALSE	FALSE	FALSE	FALSE	FALSE
2-Phenylethyl benzoate	DTXSID9047590	208	91.9	train	1	FALSE	FALSE	FALSE	FALSE	FALSE
2-phenylphenol	DTXSID2021151	209	91.7	train	0	FALSE	FALSE	FALSE	FALSE	FALSE
2-Propoxyethanol	DTXSID1027500	210	3	train	0	FALSE	FALSE	FALSE	FALSE	FALSE
2-PROPYL-1-HEPTANOL	DTXSID9029302	211	61.1	blind	1	FALSE	FALSE	FALSE	FALSE	FALSE
2-Pyrrolidinone	DTXSID8027246	212	13.1	train	0	FALSE	FALSE	FALSE	FALSE	FALSE
2-sec-Butylcyclohexan-1-one	DTXSID4041818	213	9.9	train	0	FALSE	FALSE	FALSE	FALSE	FALSE
2-tert-Butyl-4-ethylphenol	DTXSID4044581	214	87.9	train	0	FALSE	FALSE	FALSE	FALSE	FALSE
2-tert-Butyl-5-methylphenol	DTXSID2026529	215	66.2	train	0	FALSE	FALSE	FALSE	FALSE	FALSE
2-tert-Butylphenol	DTXSID2026525	216	68.294	leaderboard	0	FALSE	FALSE	FALSE	FALSE	FALSE
2-Undecanone	DTXSID2021943	217	15.8	train	0	FALSE	FALSE	FALSE	FALSE	FALSE
2,2-Dibromo-3-nitrilopropionamide	DTXSID5032361	218	25.8	train	0	FALSE	FALSE	FALSE	FALSE	FALSE
2,2-Dichloropropane	DTXSID7030060	219	10	blind	0	FALSE	FALSE	FALSE	FALSE	FALSE
2,2-Dimethylpropane-1,3-diol	DTXSID8027036	220	13.954	leaderboard	0	FALSE	FALSE	FALSE	FALSE	FALSE
2,2,4-Trimethyl-1,3-pentanediol diisobutyrate	DTXSID1027635	221	11.9	blind	0	FALSE	FALSE	FALSE	FALSE	FALSE
2,2'-[ethane-1,2-diylbis(oxy)]diethanamine	DTXSID9044742	222	8	blind	0	FALSE	FALSE	FALSE	FALSE	FALSE
2,2'-Bisphenol F	DTXSID4022446	223	100.9	train	0	FALSE	FALSE	FALSE	FALSE	FALSE
2,2'-Methylenebis(4-methyl-6-tert-butylphenol)	DTXSID4020870	224	52.3	train	0	FALSE	FALSE	FALSE	FALSE	FALSE
2,2'-Methylenebis(ethyl-6-tert-butylphenol)	DTXSID7038864	225	39.3	train	0	FALSE	FALSE	FALSE	FALSE	FALSE
2,2',6,6'-TETRACHLOROBISPHENOL A	DTXSID3021770	226	105.2	train	0	FALSE	FALSE	FALSE	FALSE	FALSE
2,3-Benzofuran	DTXSID6020141	227	24.425	leaderboard	0	FALSE	FALSE	FALSE	FALSE	FALSE
2,3-DIHYDRO-2,2-DIMETHYL-7-BENZOFURANOL	DTXSID2027414	228	62.4	blind	0	FALSE	FALSE	FALSE	FALSE	FALSE
2,3-DIMETHYLPHENOL	DTXSID6025143	229	67.6	train	0	FALSE	FALSE	FALSE	FALSE	FALSE
2,3-DINITROTOLUENE	DTXSID4027236	230	58	train	0	FALSE	FALSE	FALSE	FALSE	FALSE
2,3,6-trimethylphenol	DTXSID6022187	231	97.5	blind	0	FALSE	FALSE	FALSE	FALSE	FALSE
2,4-Bis(1-methyl-1-phenylethyl)phenol	DTXSID7029241	232	97.6	train	0	FALSE	FALSE	FALSE	FALSE	FALSE
2,4-Bis(isopropylamino)-6-chloro-1,3,5-triazine	DTXSID3021196	233	30.1	train	0	FALSE	FALSE	FALSE	FALSE	FALSE
2,4-D BUTYL ESTER	DTXSID5020443	234	80.365	leaderboard	0	FALSE	FALSE	FALSE	FALSE	FALSE
2,4-D sodium salt	DTXSID4027496	235	90.5	train	0	FALSE	FALSE	FALSE	FALSE	FALSE
2,4-D-butotyl	DTXSID1032309	236	71.8	train	0	FALSE	FALSE	FALSE	FALSE	FALSE
2,4-D-ethyl ester	DTXSID1041346	237	90	blind	0	FALSE	FALSE	FALSE	FALSE	FALSE
2,4-Di-tert-butylphenol	DTXSID2026602	238	95.107	leaderboard	0	FALSE	FALSE	FALSE	FALSE	FALSE
2,4-Di-tert-pentylphenol	DTXSID9026974	239	101.6	blind	0	FALSE	FALSE	FALSE	FALSE	FALSE
2,4-Dichlorophenoxyacetic acid	DTXSID0020442	240	86.7	train	0	FALSE	FALSE	FALSE	FALSE	FALSE
2,4-Dichlorophenoxybutyric Acid	DTXSID7024035	241	99.4	train	0	FALSE	FALSE	FALSE	FALSE	FALSE
2,4-DIHYDROXYBENZOPHENONE	DTXSID8022406	242	107	train	0	FALSE	FALSE	FALSE	FALSE	FALSE
2,4-Dimethylphenol	DTXSID2021864	243	66.9	blind	0	FALSE	FALSE	FALSE	FALSE	FALSE
2,4-dinitrophenol	DTXSID0020523	244	108.4	train	0	FALSE	FALSE	FALSE	FALSE	FALSE
2,4-Dinitrotoluene	DTXSID0020529	245	74.7	train	0	FALSE	FALSE	FALSE	FALSE	FALSE
2,4,5-trichlorophenol	DTXSID4024359	246	103.4	train	0	FALSE	FALSE	FALSE	FALSE	FALSE
2,4,5-trichlorophenoxyacetic acid	DTXSID5021388	247	97.1	train	0	FALSE	FALSE	FALSE	FALSE	FALSE
2,4,6-Tribromophenol	DTXSID6021959	248	105	train	0	FALSE	FALSE	FALSE	FALSE	FALSE
2,4,6-trichlorophenol	DTXSID5021386	249	100	train	0	FALSE	FALSE	FALSE	FALSE	FALSE
2,4,6-Trimethylbenzoic acid	DTXSID6048200	250	35.7	train	0	FALSE	FALSE	FALSE	FALSE	FALSE
2,4,6-Trimethylphenol	DTXSID7022049	251	81.7	train	0	FALSE	FALSE	FALSE	FALSE	FALSE
2,4,6-Tris(allyloxy)-1,3,5-triazine	DTXSID8037754	252	29.3	train	0	FALSE	FALSE	FALSE	FALSE	FALSE
2,4,7,9-TETRAMETHYL-5-DECYNE-4,7-DIOL	DTXSID7027041	253	15.3	blind	0	FALSE	FALSE	FALSE	FALSE	FALSE
2,5-Dichlorophenol	DTXSID7025003	254	105	train	0	FALSE	FALSE	FALSE	FALSE	FALSE
2,5-Dimethyl-2,5-di-(tert-butylperoxy)hexane	DTXSID9025110	255	10	train	0	FALSE	FALSE	FALSE	FALSE	FALSE
2,5-DIMETHYLBENZENESULFONIC ACID	DTXSID5041641	256	41.541	leaderboard	0	FALSE	FALSE	FALSE	FALSE	FALSE
2,5-Dimethylphenol	DTXSID6025145	257	75.157	leaderboard	0	FALSE	FALSE	FALSE	FALSE	FALSE
2,6-DI-TERT-BUTYLPHENOL	DTXSID6027052	258	30	train	0	FALSE	FALSE	FALSE	FALSE	FALSE
2,6-dichlorobenzonitrile	DTXSID5032365	259	77.7	train	0	FALSE	FALSE	FALSE	FALSE	FALSE
2,6-diethylaniline	DTXSID6027218	260	16.2	train	0	FALSE	FALSE	FALSE	FALSE	FALSE
2,6-DIISOPROPYLNAPHTHALENE	DTXSID7035272	261	36.5	blind	0	FALSE	FALSE	FALSE	FALSE	FALSE
2,6-Dimethyl-2-heptanol	DTXSID6041424	262	12.516	leaderboard	0	FALSE	FALSE	FALSE	FALSE	FALSE
2,6-Dimethylaniline	DTXSID8026307	263	43.11	leaderboard	0	FALSE	FALSE	FALSE	FALSE	FALSE
2,6-Dimethylphenol	DTXSID9024063	264	89.3	blind	0	FALSE	FALSE	FALSE	FALSE	FALSE
2,6-Dinitrotoluene	DTXSID5020528	265	62.334	leaderboard	0	FALSE	FALSE	FALSE	FALSE	FALSE
2,6-Pyridinedicarboxylic acid	DTXSID7022043	266	12.2	blind	0	FALSE	FALSE	FALSE	FALSE	FALSE
2,6,10-Trimethyl-2,6,10-triazaundecane	DTXSID1044564	267	24.3	blind	0	FALSE	FALSE	FALSE	FALSE	FALSE
2,6,8-Trimethyl-4-nonanol	DTXSID8029159	268	24.1	blind	0	FALSE	FALSE	FALSE	FALSE	FALSE
3-((1-(Aminomethyl)cyclohexyl)methyl)-1,2,4-oxadiazol-5(2H)-one dihydrochloride	DTXSID0047292	269	-0.6	blind	0	FALSE	FALSE	FALSE	FALSE	FALSE
3-(Dimethylamino)propylamine	DTXSID5025102	270	11.3	train	0	FALSE	FALSE	FALSE	FALSE	FALSE
3-(METHYLTHIO)PROPANAL	DTXSID9027528	271	6	blind	0	FALSE	FALSE	FALSE	FALSE	FALSE
3-(Trifluoromethyl)-4-nitrophenol	DTXSID7021788	272	108.8	blind	0	FALSE	FALSE	FALSE	FALSE	FALSE
3-Aminopropyltriethoxysilane	DTXSID2027333	273	-19.3	train	0	FALSE	FALSE	FALSE	FALSE	FALSE
3-Bromo-1-chloro-5,5-dimethylhydantoin	DTXSID7029162	274	14.9	blind	0	FALSE	FALSE	FALSE	FALSE	FALSE
3-Bromo-1-propanol	DTXSID3024657	275	24.2	blind	0	FALSE	FALSE	FALSE	FALSE	FALSE
3-Chloro-1,2-propanediol	DTXSID4020664	276	13.825	leaderboard	0	FALSE	FALSE	FALSE	FALSE	FALSE
3-Chloro-4-methylaniline	DTXSID0020286	277	77.072	leaderboard	0	FALSE	FALSE	FALSE	FALSE	FALSE
3-ethylphenol	DTXSID0022480	278	59.3	train	0	FALSE	FALSE	FALSE	FALSE	FALSE
3-Hydroxyfluorene	DTXSID9047540	279	85.3	train	0	FALSE	FALSE	FALSE	FALSE	FALSE
3-Iodo-2-propynyl-N-butylcarbamate	DTXSID0028038	280	30.1	blind	0	FALSE	FALSE	FALSE	FALSE	FALSE
3-Isopropylphenol	DTXSID0044571	281	78.9	train	0	FALSE	FALSE	FALSE	FALSE	FALSE
3-methylaniline	DTXSID1026792	282	22.971	leaderboard	0	FALSE	FALSE	FALSE	FALSE	FALSE
3-Methylbutyl acetate	DTXSID9025453	283	-18.7	train	0	FALSE	FALSE	FALSE	FALSE	FALSE
3-METHYLPYRIDINE	DTXSID9021897	284	21.729	leaderboard	0	FALSE	FALSE	FALSE	FALSE	FALSE
3-nitrotoluene	DTXSID5021831	285	30.1	train	0	FALSE	FALSE	FALSE	FALSE	FALSE
3-OCTANONE	DTXSID3041954	286	14.8	blind	0	FALSE	FALSE	FALSE	FALSE	FALSE
3-Oxa-2,4-disilaheptan-1-ol, 2,2,4-trimethyl-4-(trimethylsiloxy)-, monoether with polyethylene glycol	DTXSID1040611	287	33.6	train	0	FALSE	FALSE	FALSE	FALSE	FALSE
3-Phenoxybenzenemethanol	DTXSID7027756	288	93.7	blind	0	FALSE	FALSE	FALSE	FALSE	FALSE
3-Phenoxybenzoic acid	DTXSID1038321	289	98.8	train	0	FALSE	FALSE	FALSE	FALSE	FALSE
3-PHENYL-2-PROPEN-1-OL	DTXSID9041491	290	23.729	leaderboard	0	FALSE	FALSE	FALSE	FALSE	FALSE
3-Phenylhexane	DTXSID4041492	291	8.8	train	0	FALSE	FALSE	FALSE	FALSE	FALSE
3-PYRIDINECARBONITRILE	DTXSID1026665	292	5.5	train	0	FALSE	FALSE	FALSE	FALSE	FALSE
3-tert-butylphenol	DTXSID9044825	293	81.7	train	0	FALSE	FALSE	FALSE	FALSE	FALSE
3,3,5-Trimethylcyclohexanol	DTXSID9041815	294	9.8	train	0	FALSE	FALSE	FALSE	FALSE	FALSE
3,3,5-TRIMETHYLCYCLOHEXYL SALICYLATE	DTXSID1026241	295	68.6	train	0	FALSE	FALSE	FALSE	FALSE	FALSE
3,3'-DIMETHYLBENZIDINE	DTXSID5024059	296	105.7	train	0	FALSE	FALSE	FALSE	FALSE	FALSE
3,3'-DIMETHYLBENZIDINE DIHYDROCHLORIDE	DTXSID6020511	297	107.7	train	0	FALSE	FALSE	FALSE	FALSE	FALSE
3,3',5,5'-Tetrabromobisphenol A	DTXSID1026081	298	105.8	train	0	FALSE	FALSE	FALSE	FALSE	FALSE
3,4-dichloroaniline	DTXSID7021815	299	91	blind	0	FALSE	FALSE	FALSE	FALSE	FALSE
3,4-Dichloronitrobenzene	DTXSID8024999	300	60.9	blind	0	FALSE	FALSE	FALSE	FALSE	FALSE
3,4-Dihydro-2H-pyran	DTXSID6041426	301	12.7	train	0	FALSE	FALSE	FALSE	FALSE	FALSE
3,4-Dimethylphenol	DTXSID4024062	302	47.6	blind	0	FALSE	FALSE	FALSE	FALSE	FALSE
3,5-Dichloroaniline	DTXSID7030307	303	93.5	train	1	FALSE	FALSE	FALSE	FALSE	FALSE
3,5-Dimethyl-1-hexyn-3-ol	DTXSID6041472	304	12.2	blind	0	FALSE	FALSE	FALSE	FALSE	FALSE
3,5-Dimethylphenol	DTXSID1025148	305	66.2	blind	0	FALSE	FALSE	FALSE	FALSE	FALSE
3,5,5-Trimethyl-1-hexanol	DTXSID7029661	306	28.5	train	0	FALSE	FALSE	FALSE	FALSE	FALSE
3,5,5-Trimethylhexyl acetate	DTXSID0041270	307	10.058	leaderboard	0	FALSE	FALSE	FALSE	FALSE	FALSE
3,6,9,12-TETRAOXAHEXADECAN-1-OL	DTXSID2027412	308	5.2	train	0	FALSE	FALSE	FALSE	FALSE	FALSE
3,7-Dimethyl-2,6-octadienal	DTXSID6024836	309	33.5	train	0	FALSE	FALSE	FALSE	FALSE	FALSE
3,7-Dimethyl-3-octanol	DTXSID7029110	310	11.3	train	0	FALSE	FALSE	FALSE	FALSE	FALSE
3,7-dimethyloctan-3-yl acetate	DTXSID5041487	311	9.6	train	0	FALSE	FALSE	FALSE	FALSE	FALSE
3'-Azido-3'-deoxythymidine	DTXSID8020127	312	2	train	0	FALSE	FALSE	FALSE	FALSE	FALSE
4-(1,1-Dimethylethyl)phenol	DTXSID1020221	313	67.1	train	0	FALSE	FALSE	FALSE	FALSE	FALSE
4-(1,1,3,3-TETRAMETHYLBUTYL)PHENOL	DTXSID9022360	314	94.7	train	0	FALSE	FALSE	FALSE	FALSE	FALSE
4-(2-methylbutan-2-yl)cyclohexanol	DTXSID9040716	315	39.7	blind	0	FALSE	FALSE	FALSE	FALSE	FALSE
4-(2-methylbutan-2-yl)phenol	DTXSID8021771	316	91.2	train	0	FALSE	FALSE	FALSE	FALSE	FALSE
4-(2-Phenylpropan-2-yl)-N-[4-(2-phenylpropan-2-yl)phenyl]aniline	DTXSID0027721	317	87.5	blind	1	FALSE	FALSE	FALSE	FALSE	FALSE
4-(2,6,6-Trimethyl-cyclohex-1-enyl)-but-3-en-2-one	DTXSID9025451	318	19.8	train	0	FALSE	FALSE	FALSE	FALSE	FALSE
4-(4-Chlorophenyl)-2-phenyl-2-(1H-1,2,4-triazol-1-ylmethyl)butyronitrile	DTXSID8032548	319	22.8	train	0	FALSE	FALSE	FALSE	FALSE	FALSE
4-(Butan-2-yl)phenol	DTXSID7022332	320	97.5	train	0	FALSE	FALSE	FALSE	FALSE	FALSE
4-(HEXYLOXY)PHENOL	DTXSID4048195	321	101.5	blind	0	FALSE	FALSE	FALSE	FALSE	FALSE
4-(tert-Pentyl)-cyclohexanone	DTXSID4047127	322	19.8	train	0	FALSE	FALSE	FALSE	FALSE	FALSE
4-Amino-1,2,4-triazole	DTXSID9033058	323	4.6	train	0	FALSE	FALSE	FALSE	FALSE	FALSE
4-Aminobenzoic acid	DTXSID6024466	324	-5.9	train	0	FALSE	FALSE	FALSE	FALSE	FALSE
4-Androstene-3,17-dione	DTXSID8024523	325	21.5	blind	0	FALSE	FALSE	FALSE	FALSE	FALSE
4-Bromo-2-(4-chlorophenyl)-1-(ethoxymethyl)-5-(trifluoromethyl)-1H-pyrrole-3-carbonitrile	DTXSID9032533	326	94.6	train	0	FALSE	FALSE	FALSE	FALSE	FALSE
4-Bromophenyl 1,4-diazabicyclo(3.2.2)nonane-4-carboxylate	DTXSID2047359	327	-2.656	leaderboard	0	FALSE	FALSE	FALSE	FALSE	FALSE
4-Butylaniline	DTXSID8021856	328	67.7	blind	0	FALSE	FALSE	FALSE	FALSE	FALSE
4-Butylchlorobenzene	DTXSID9048192	329	15.3	train	0	FALSE	FALSE	FALSE	FALSE	FALSE
4-Butylcyclohexanol	DTXSID6048204	330	52.7	blind	0	FALSE	FALSE	FALSE	FALSE	FALSE
4-Butyloxyaniline	DTXSID4048199	331	61.682	leaderboard	0	FALSE	FALSE	FALSE	FALSE	FALSE
4-Butylphenol	DTXSID3047425	332	95.7	blind	0	FALSE	FALSE	FALSE	FALSE	FALSE
4-chloro-2-cyano-N,N-dimethyl-5-(4-methylphenyl)-1H-imidazole-1-sulfonamide	DTXSID9034492	333	103.3	train	0	FALSE	FALSE	FALSE	FALSE	FALSE
4-chloro-2-methylphenol	DTXSID5022510	334	90.3	blind	0	FALSE	FALSE	FALSE	FALSE	FALSE
4-Chloro-3-methylphenol	DTXSID4021717	335	85.8	train	0	FALSE	FALSE	FALSE	FALSE	FALSE
4-chloro-3,5-dimethylphenol	DTXSID0032316	336	94.5	blind	0	FALSE	FALSE	FALSE	FALSE	FALSE
4-chloroaniline	DTXSID9020295	337	47.913	leaderboard	0	FALSE	FALSE	FALSE	FALSE	FALSE
4-CHLOROBENZOTRICHLORIDE	DTXSID2027593	338	98.8	train	4	TRUE	FALSE	TRUE	FALSE	TRUE
4-Chloropentylbenzene	DTXSID6048206	339	4.4	blind	0	FALSE	FALSE	FALSE	FALSE	FALSE
4-Chlorophenol	DTXSID1021871	340	55.3	train	0	FALSE	FALSE	FALSE	FALSE	FALSE
4-chlorophenoxyacetic acid	DTXSID9034282	341	34.8	train	0	FALSE	FALSE	FALSE	FALSE	FALSE
4-Chlorophenylurea	DTXSID5041512	342	19	train	0	FALSE	FALSE	FALSE	FALSE	FALSE
4-Cumylphenol	DTXSID3022536	343	103.1	train	0	FALSE	FALSE	FALSE	FALSE	FALSE
4-Cyclohexylcyclohexanol	DTXSID3040722	344	82.662	leaderboard	1	FALSE	FALSE	FALSE	FALSE	TRUE
4-Cyclohexylcyclohexanone	DTXSID8040721	345	53.6	train	0	FALSE	FALSE	FALSE	FALSE	FALSE
4-DODECYLMORPHOLINE	DTXSID4042171	346	38.8	train	0	FALSE	FALSE	FALSE	FALSE	FALSE
4-Dodecylphenol	DTXSID1022508	347	100.3	train	0	FALSE	FALSE	FALSE	FALSE	FALSE
4-ETHOXYANILINE	DTXSID0025864	348	7.8	train	0	FALSE	FALSE	FALSE	FALSE	FALSE
4-Ethyl-1,3-dioxolan-2-one	DTXSID9040342	349	15.2	train	0	FALSE	FALSE	FALSE	FALSE	FALSE
4-Ethyloct-1-yn-3-ol	DTXSID1044697	350	70.7	blind	0	FALSE	FALSE	FALSE	FALSE	FALSE
4-Ethylphenol	DTXSID4021977	351	46.8	blind	0	FALSE	FALSE	FALSE	FALSE	FALSE
4-HEPTYLPHENOL	DTXSID2037714	352	101.5	blind	0	FALSE	FALSE	FALSE	FALSE	FALSE
4-Hexylaniline	DTXSID5040708	353	97.7	blind	0	FALSE	FALSE	FALSE	FALSE	FALSE
4-hexyloxyaniline	DTXSID4022288	354	94.7	train	0	FALSE	FALSE	FALSE	FALSE	FALSE
4-hexylresorcinol	DTXSID1020699	355	76.8	blind	0	FALSE	FALSE	FALSE	FALSE	FALSE
4-hydroxyacetophenone	DTXSID0029133	356	36.7	train	0	FALSE	FALSE	FALSE	FALSE	FALSE
4-Hydroxybenzoic Acid	DTXSID3026647	357	84.3	train	2	TRUE	FALSE	FALSE	FALSE	FALSE
4-Hydroxytamoxifen	DTXSID3037094	358	4.826	leaderboard	5	TRUE	FALSE	TRUE	TRUE	TRUE
4-isopropylphenol	DTXSID5042299	359	73.2	train	0	FALSE	FALSE	FALSE	FALSE	FALSE
4-Methoxybenzaldehyde	DTXSID2026997	360	25	train	0	FALSE	FALSE	FALSE	FALSE	FALSE
4-Methoxyphenol	DTXSID4020828	361	21.413	leaderboard	0	FALSE	FALSE	FALSE	FALSE	FALSE
4-methyl-2-pentanol	DTXSID2026781	362	12	train	0	FALSE	FALSE	FALSE	FALSE	FALSE
4-Methyl-2-tert-butylphenol	DTXSID2020212	363	83.9	blind	0	FALSE	FALSE	FALSE	FALSE	FALSE
4-methylmorpholine	DTXSID9029146	364	19.681	leaderboard	0	FALSE	FALSE	FALSE	FALSE	FALSE
4-Methylpent-3-en-2-one	DTXSID1029170	365	34.8	train	0	FALSE	FALSE	FALSE	FALSE	FALSE
4-Methylstyrene	DTXSID3020889	366	13	train	0	FALSE	FALSE	FALSE	FALSE	FALSE
4-Morpholinepropanamine	DTXSID4041521	367	7.329	leaderboard	0	FALSE	FALSE	FALSE	FALSE	FALSE
4-Nitrobenzenamine	DTXSID8020961	368	81.3	blind	0	FALSE	FALSE	FALSE	FALSE	FALSE
4-nitrobenzoic acid	DTXSID3020966	369	29.1	train	0	FALSE	FALSE	FALSE	FALSE	FALSE
4-nitrophenol	DTXSID0021834	370	103	train	0	FALSE	FALSE	FALSE	FALSE	FALSE
4-NITROSODIPHENYLAMINE	DTXSID1021031	371	108.9	train	0	FALSE	FALSE	FALSE	FALSE	FALSE
4-nitrotoluene	DTXSID5023792	372	18	train	0	FALSE	FALSE	FALSE	FALSE	FALSE
4-nonylphenol	DTXSID5033836	373	89.2	train	0	FALSE	FALSE	FALSE	FALSE	FALSE
4-Nonylphenol, branched	DTXSID5029055	374	104.2	train	0	FALSE	FALSE	FALSE	FALSE	FALSE
4-OCTYLPHENOL	DTXSID9022312	375	102.5	train	0	FALSE	FALSE	FALSE	FALSE	FALSE
4-Pentylaniline	DTXSID0040707	376	89.4	train	0	FALSE	FALSE	FALSE	FALSE	FALSE
4-Phenylphenol	DTXSID7021152	377	100.9	train	0	FALSE	FALSE	FALSE	FALSE	FALSE
4-Propylaniline	DTXSID5048180	378	35.162	leaderboard	0	FALSE	FALSE	FALSE	FALSE	FALSE
4-Propylanisole	DTXSID0042325	379	7.9	blind	0	FALSE	FALSE	FALSE	FALSE	FALSE
4-propylcyclohexanone	DTXSID9048198	380	34.9	train	0	FALSE	FALSE	FALSE	FALSE	FALSE
4-propylphenol	DTXSID9022100	381	80.6	blind	0	FALSE	FALSE	FALSE	FALSE	FALSE
4-tert-Butylaniline	DTXSID0048181	382	26.7	train	0	FALSE	FALSE	FALSE	FALSE	FALSE
4-tert-Butylbenzenethiol	DTXSID9048196	383	37.9	train	0	FALSE	FALSE	FALSE	FALSE	FALSE
4-tert-Butylcyclohexanol	DTXSID5026623	384	31.3	blind	0	FALSE	FALSE	FALSE	FALSE	FALSE
4-tert-Butylcyclohexanone	DTXSID7044394	385	7.2	train	0	FALSE	FALSE	FALSE	FALSE	FALSE
4-tert-Butylphenyl salicylate	DTXSID9037745	386	45.7	train	0	FALSE	FALSE	FALSE	FALSE	FALSE
4-tert-Butyltoluene	DTXSID1024704	387	8.8	train	0	FALSE	FALSE	FALSE	FALSE	FALSE
4-THIOCRESOL	DTXSID5048188	388	40.8	blind	0	FALSE	FALSE	FALSE	FALSE	FALSE
4-toluenesulfonamide	DTXSID8029105	389	12.8	train	0	FALSE	FALSE	FALSE	FALSE	FALSE
4-Vinyl-1-cyclohexene diepoxide	DTXSID0020604	390	8.2	train	0	FALSE	FALSE	FALSE	FALSE	FALSE
4,4-Bis(4-hydroxyphenyl)valeric acid	DTXSID0022436	391	43.3	train	3	FALSE	FALSE	TRUE	TRUE	TRUE
4,4'-(1H-1,2,4-Triazol-1-ylmethylene)dibenzonitrile	DTXSID4023202	392	10.1	blind	0	FALSE	FALSE	FALSE	FALSE	FALSE
4,4'-Bipyridine	DTXSID2027200	393	36.589	leaderboard	0	FALSE	FALSE	FALSE	FALSE	FALSE
4,4'-di-tert-Butylbiphenyl	DTXSID4048193	394	6.1	train	0	FALSE	FALSE	FALSE	FALSE	FALSE
4,4'-Diaminobiphenyl methane	DTXSID6022422	395	75.3	train	0	FALSE	FALSE	FALSE	FALSE	FALSE
4,4'-DICHLORODIPHENYL SULFONE	DTXSID9024986	396	32.241	leaderboard	1	FALSE	FALSE	FALSE	FALSE	FALSE
4,4'-DITHIODIMORPHOLINE	DTXSID8026698	397	80.8	train	3	FALSE	FALSE	TRUE	FALSE	TRUE
4,4'-Methylenebis(2,6-di-t-butylphenol)	DTXSID7022411	398	32.6	blind	0	FALSE	FALSE	FALSE	FALSE	FALSE
4,4'-Methylenebis(2,6-diethylaniline)	DTXSID4048191	399	43.362	leaderboard	0	FALSE	FALSE	FALSE	FALSE	FALSE
4,4'-Methylenebis(N,N-dimethylaniline)	DTXSID5020869	400	46.2	train	0	FALSE	FALSE	FALSE	FALSE	FALSE
4,4'-Methylenebis(o-toluidine)	DTXSID5020867	401	96.5	train	0	FALSE	FALSE	FALSE	FALSE	FALSE
4,4'-Oxydianiline	DTXSID0021094	402	90	train	0	FALSE	FALSE	FALSE	FALSE	FALSE
4,4'-Sulfonylbis[2-(prop-2-en-1-yl)phenol]	DTXSID9047598	403	98.1	blind	0	FALSE	FALSE	FALSE	FALSE	FALSE
4,4'-Sulfonyldiphenol	DTXSID3022409	404	87.7	train	0	FALSE	FALSE	FALSE	FALSE	FALSE
4,4',4''-ethane-1,1,1-triyltriphenol	DTXSID2037712	405	100.2	train	0	FALSE	FALSE	FALSE	FALSE	FALSE
4,5-Dichloro-2-octyl-3(2H)-isothiazolone	DTXSID5032315	406	45.9	blind	0	FALSE	FALSE	FALSE	FALSE	FALSE
4,5-Dichloro-3H-1,2-dithiol-3-one	DTXSID6032518	407	106.6	train	2	FALSE	FALSE	TRUE	TRUE	FALSE
4,5-Dihydro-2-mercaptoimidazole	DTXSID5020601	408	-7.3	blind	0	FALSE	FALSE	FALSE	FALSE	FALSE
4,6-DINITRO-O-CRESOL	DTXSID1022053	409	109.9	train	0	FALSE	FALSE	FALSE	FALSE	FALSE
5-Chloro-2-methyl-3(2H)-isothiazolone	DTXSID9034286	410	11.559	leaderboard	0	FALSE	FALSE	FALSE	FALSE	FALSE
5-Chloro-N-(2-chloro-4-nitrophenyl)-2-hydroxybenzamide	DTXSID7040362	411	103.9	blind	0	FALSE	FALSE	FALSE	FALSE	FALSE
5-Ethyl-5-methylhydantoin	DTXSID9041368	412	10.6	train	0	FALSE	FALSE	FALSE	FALSE	FALSE
5-ETHYLIDENE-2-NORBORNENE	DTXSID1025306	413	39.1	blind	0	FALSE	FALSE	FALSE	FALSE	FALSE
5-fluorouracil	DTXSID2020634	414	14.1	train	0	FALSE	FALSE	FALSE	FALSE	FALSE
5-Heptyldihydro-2(3H)-furanone	DTXSID4034287	415	42.4	blind	0	FALSE	FALSE	FALSE	FALSE	FALSE
5-methyl-2-hexanone	DTXSID5021914	416	-0.4	blind	0	FALSE	FALSE	FALSE	FALSE	FALSE
5-NITRO-O-ANISIDINE	DTXSID0020943	417	69	train	0	FALSE	FALSE	FALSE	FALSE	FALSE
5,5-Dimethyl-3-(alpha,alpha,alpha-trifluoro-4-nitro-m-tolyl)hydantoin	DTXSID3034165	418	3	train	1	FALSE	FALSE	FALSE	TRUE	FALSE
5,5-DIMETHYLHYDANTOIN	DTXSID5021754	419	9.7	train	0	FALSE	FALSE	FALSE	FALSE	FALSE
5,5-Diphenylhydantoin	DTXSID8020541	420	24.1	train	0	FALSE	FALSE	FALSE	FALSE	FALSE
5alpha-Dihydrotestosterone	DTXSID9022364	421	20.9	train	0	FALSE	FALSE	FALSE	FALSE	FALSE
6-Hydroxy-2-naphthyl disulfide	DTXSID7025429	422	100.1	train	0	FALSE	FALSE	FALSE	FALSE	FALSE
6-Methyl-2-thiouracil	DTXSID2020890	423	16.6	train	0	FALSE	FALSE	FALSE	FALSE	FALSE
6-Methylquinoline	DTXSID3020887	424	43.1	train	0	FALSE	FALSE	FALSE	FALSE	FALSE
6-Propyl-2-thiouracil	DTXSID5021209	425	2.5	blind	0	FALSE	FALSE	FALSE	FALSE	FALSE
6-Thioguanine	DTXSID6023652	426	11.886	leaderboard	0	FALSE	FALSE	FALSE	FALSE	FALSE
7-Ethyl-2-methyl-4-undecanolsulfate, sodium salt	DTXSID3041530	427	103	train	0	FALSE	FALSE	FALSE	FALSE	FALSE
Acephate	DTXSID8023846	428	7.2	blind	0	FALSE	FALSE	FALSE	FALSE	FALSE
Acesulfame potassium	DTXSID1030606	429	24	train	0	FALSE	FALSE	FALSE	FALSE	FALSE
acetamide	DTXSID7020005	430	23.6	blind	0	FALSE	FALSE	FALSE	FALSE	FALSE
Acetaminophen	DTXSID2020006	431	-15.9	train	4	TRUE	FALSE	TRUE	TRUE	TRUE
Acetamiprid	DTXSID0034300	432	16.8	blind	0	FALSE	FALSE	FALSE	FALSE	FALSE
acetic acid	DTXSID5024394	433	3.6	blind	0	FALSE	FALSE	FALSE	FALSE	FALSE
Acetic acid, 2-(4-chloro-2-methylphenoxy)-, sodium salt (1:1)	DTXSID2034700	434	85.1	train	0	FALSE	FALSE	FALSE	FALSE	FALSE
Acetic acid, C8-10-branched alkyl esters, C9-rich	DTXSID0029848	435	12.3	train	0	FALSE	FALSE	FALSE	FALSE	FALSE
acetochlor	DTXSID8023848	436	51.4	train	0	FALSE	FALSE	FALSE	FALSE	FALSE
Acetophenone	DTXSID6021828	437	19.5	train	0	FALSE	FALSE	FALSE	FALSE	FALSE
ACETYL TRIBUTYL CITRATE	DTXSID2026446	438	6	blind	0	FALSE	FALSE	FALSE	FALSE	FALSE
Acetylcedrene	DTXSID4029353	439	17.7	train	0	FALSE	FALSE	FALSE	FALSE	FALSE
Acibenzolar-S-Methyl	DTXSID1032519	440	72.2	train	0	FALSE	FALSE	FALSE	FALSE	FALSE
Acid Red 337	DTXSID2044713	441	103.1	train	0	FALSE	FALSE	FALSE	FALSE	FALSE
Acifluorfen	DTXSID0020022	442	102.9	train	0	FALSE	FALSE	FALSE	FALSE	FALSE
acrylamide	DTXSID5020027	443	12.4	train	0	FALSE	FALSE	FALSE	FALSE	FALSE
acrylonitrile	DTXSID5020029	444	79.831	leaderboard	5	TRUE	FALSE	TRUE	TRUE	TRUE
Adipic acid, polypropyleneglycol, laurate	DTXSID6047527	445	34.3	train	0	FALSE	FALSE	FALSE	FALSE	FALSE
alachlor	DTXSID1022265	446	39.7	train	0	FALSE	FALSE	FALSE	FALSE	FALSE
Aldicarb	DTXSID0039223	447	-2.8	blind	0	FALSE	FALSE	FALSE	FALSE	FALSE
Aldicarb oxime	DTXSID9024431	448	10.1	train	0	FALSE	FALSE	FALSE	FALSE	FALSE
Aldicarb Sulfone	DTXSID6023862	449	7.8	train	0	FALSE	FALSE	FALSE	FALSE	FALSE
ALDICARB SULFOXIDE	DTXSID1033161	450	-5.7	train	0	FALSE	FALSE	FALSE	FALSE	FALSE
aldrin	DTXSID8020040	451	-15	train	2	FALSE	FALSE	FALSE	TRUE	FALSE
CAS-68609-97-2; Alkyl (C12-C14) glycidyl ether	DTXSID7028774	452	57.7	train	0	FALSE	FALSE	FALSE	FALSE	FALSE
allantoin	DTXSID3020043	453	9.5	train	0	FALSE	FALSE	FALSE	FALSE	FALSE
ALLETHRIN	DTXSID8035180	454	37.5	blind	0	FALSE	FALSE	FALSE	FALSE	FALSE
ALLURA RED C.I.16035	DTXSID4024436	455	94.8	train	0	FALSE	FALSE	FALSE	FALSE	FALSE
Allyl alcohol	DTXSID8020044	456	5	train	0	FALSE	FALSE	FALSE	FALSE	FALSE
ALLYL ISOTHIOCYANATE	DTXSID3020047	457	11.239	leaderboard	0	FALSE	FALSE	FALSE	FALSE	FALSE
alpha-Amyl cinnamaldehyde	DTXSID8029157	458	77.3	train	0	FALSE	FALSE	FALSE	FALSE	FALSE
alpha-CYCLODEXTRIN	DTXSID7030698	459	3.5	blind	0	FALSE	FALSE	FALSE	FALSE	FALSE
alpha-ionone	DTXSID0035160	460	46.2	train	0	FALSE	FALSE	FALSE	FALSE	FALSE
Alpha-isomethylionone	DTXSID7027047	461	41.3	train	0	FALSE	FALSE	FALSE	FALSE	FALSE
ALPHA-PINENE	DTXSID4026501	462	14.686	leaderboard	0	FALSE	FALSE	FALSE	FALSE	FALSE
alpha-Sulfo-omega-(dodecyloxy)poly(oxy-1,2-ethanediyl) sodium salt	DTXSID2029298	463	98.4	train	0	FALSE	FALSE	FALSE	FALSE	FALSE
alpha-Terpinyl Acetate	DTXSID2026496	464	10	blind	0	FALSE	FALSE	FALSE	FALSE	FALSE
alpha,alpha-Dimethylphenethyl butyrate	DTXSID5038830	465	29.9	train	0	FALSE	FALSE	FALSE	FALSE	FALSE
ametryn	DTXSID1023869	466	62.1	train	0	FALSE	FALSE	FALSE	FALSE	FALSE
Aminoglutethimide	DTXSID8022589	467	11.278	leaderboard	0	FALSE	FALSE	FALSE	FALSE	FALSE
Amiodarone hydrochloride	DTXSID7037185	468	48.4	train	0	FALSE	FALSE	FALSE	FALSE	FALSE
amitraz	DTXSID5023871	469	54.1	train	0	FALSE	FALSE	FALSE	FALSE	FALSE
Amitrole	DTXSID0020076	470	-0.2	blind	0	FALSE	FALSE	FALSE	FALSE	FALSE
Ammonium Carbamate	DTXSID9027360	471	14.7	train	0	FALSE	FALSE	FALSE	FALSE	FALSE
Ammonium isothiocyanate	DTXSID3029653	472	11.8	train	0	FALSE	FALSE	FALSE	FALSE	FALSE
Ammonium perfluorooctanoate	DTXSID8037708	473	104.2	train	0	FALSE	FALSE	FALSE	FALSE	FALSE
AMMONIUM SULFAMATE	DTXSID5023875	474	26.1	train	0	FALSE	FALSE	FALSE	FALSE	FALSE
AMMONIUM XYLENESULFONATE	DTXSID1027899	475	25	train	0	FALSE	FALSE	FALSE	FALSE	FALSE
Anastrozole	DTXSID9022607	476	9.5	train	0	FALSE	FALSE	FALSE	FALSE	FALSE
Anilazine	DTXSID9020089	477	75.8	blind	0	FALSE	FALSE	FALSE	FALSE	FALSE
ANILINE HYDROCHLORIDE	DTXSID3020091	478	6.2	blind	0	FALSE	FALSE	FALSE	FALSE	FALSE
Anise oil	DTXSID3024528	479	60.8	train	1	FALSE	FALSE	FALSE	FALSE	FALSE
Anthralin	DTXSID7024538	480	89.3	blind	0	FALSE	FALSE	FALSE	FALSE	FALSE
Apigenin	DTXSID6022391	481	103	train	0	FALSE	FALSE	FALSE	FALSE	FALSE
DL-Arabinose	DTXSID8041610	482	10.029	leaderboard	0	FALSE	FALSE	FALSE	FALSE	FALSE
ASPARTAME	DTXSID0020107	483	2.4	blind	0	FALSE	FALSE	FALSE	FALSE	FALSE
Aspirin	DTXSID5020108	484	36.6	train	0	FALSE	FALSE	FALSE	FALSE	FALSE
asulam	DTXSID8023890	485	5.4	train	0	FALSE	FALSE	FALSE	FALSE	FALSE
atenolol	DTXSID2022628	486	15.4	train	0	FALSE	FALSE	FALSE	FALSE	FALSE
ATORVASTATIN CALCIUM	DTXSID6044303	487	63	train	0	FALSE	FALSE	FALSE	FALSE	FALSE
atrazine	DTXSID9020112	488	6.9	train	0	FALSE	FALSE	FALSE	FALSE	FALSE
AVE2865	DTXSID5047376	489	21.471	leaderboard	0	FALSE	FALSE	FALSE	FALSE	FALSE
AVE3247; 1437319-46-4	DTXSID4047383	490	46.2	train	0	FALSE	FALSE	FALSE	FALSE	FALSE
Azamethiphos	DTXSID9034818	491	34.3	train	0	FALSE	FALSE	FALSE	FALSE	FALSE
Azathioprine	DTXSID4020119	492	86.8	train	3	TRUE	FALSE	TRUE	TRUE	FALSE
azobenzene	DTXSID8020123	493	88.8	blind	0	FALSE	FALSE	FALSE	FALSE	FALSE
Azodicarbonamide	DTXSID0024553	494	1.6	blind	0	FALSE	FALSE	FALSE	FALSE	FALSE
Basic blue 7	DTXSID5038888	495	110.3	train	5	TRUE	FALSE	TRUE	TRUE	TRUE
bendiocarb	DTXSID9032327	496	24.2	train	0	FALSE	FALSE	FALSE	FALSE	FALSE
benfluralin	DTXSID3023899	497	37.5	train	0	FALSE	FALSE	FALSE	FALSE	FALSE
benodanil	DTXSID7041623	498	73.6	train	0	FALSE	FALSE	FALSE	FALSE	FALSE
Benomyl	DTXSID5023900	499	40.4	train	0	FALSE	FALSE	FALSE	FALSE	FALSE
BENOXACOR	DTXSID3029572	500	31.681	leaderboard	0	FALSE	FALSE	FALSE	FALSE	FALSE
bensulide	DTXSID9032329	501	21.5	train	0	FALSE	FALSE	FALSE	FALSE	FALSE
Benzal chloride	DTXSID6025014	502	12.4	train	0	FALSE	FALSE	FALSE	FALSE	FALSE
Benzenethiol	DTXSID7026811	503	76.3	blind	4	TRUE	FALSE	TRUE	TRUE	FALSE
Benzocaine	DTXSID8021804	504	37.3	train	0	FALSE	FALSE	FALSE	FALSE	FALSE
Benzoic acid	DTXSID6020143	505	-17.1	train	0	FALSE	FALSE	FALSE	FALSE	FALSE
benzoin	DTXSID1020144	506	57.4	train	0	FALSE	FALSE	FALSE	FALSE	FALSE
benzophenone	DTXSID0021961	507	87	train	0	FALSE	FALSE	FALSE	FALSE	FALSE
Benzotrichloride	DTXSID1020148	508	62.4	train	0	FALSE	FALSE	FALSE	FALSE	FALSE
Benzyl 4-hydroxybenzoate	DTXSID9022526	509	103.2	train	0	FALSE	FALSE	FALSE	FALSE	FALSE
Benzyl acetate	DTXSID0020151	510	11.8	train	0	FALSE	FALSE	FALSE	FALSE	FALSE
Benzyl alcohol	DTXSID5020152	511	43.3	train	0	FALSE	FALSE	FALSE	FALSE	FALSE
Benzyl benzoate	DTXSID8029153	512	88.2	train	0	FALSE	FALSE	FALSE	FALSE	FALSE
Benzyl bromoacetate	DTXSID4040343	513	24.2	blind	0	FALSE	FALSE	FALSE	FALSE	FALSE
benzyl butyl phthalate	DTXSID3020205	514	71.1	train	0	FALSE	FALSE	FALSE	FALSE	FALSE
Benzyl cinnamate	DTXSID3041663	515	75.4	train	0	FALSE	FALSE	FALSE	FALSE	FALSE
Roccal	DTXSID1048122	516	-8.5	train	0	FALSE	FALSE	FALSE	FALSE	FALSE
Benzyloctyl adipate	DTXSID1047528	517	13.5	train	0	FALSE	FALSE	FALSE	FALSE	FALSE
Besonprodil	DTXSID2047270	518	-16.3	train	0	FALSE	FALSE	FALSE	FALSE	FALSE
Bicalutamide	DTXSID2022678	519	29.1	blind	0	FALSE	FALSE	FALSE	FALSE	FALSE
Bifenazate	DTXSID5032525	520	71.7	blind	0	FALSE	FALSE	FALSE	FALSE	FALSE
BIFENTHRIN	DTXSID9020160	521	54.8	train	0	FALSE	FALSE	FALSE	FALSE	FALSE
biochanin A	DTXSID1022394	522	100.634	leaderboard	0	FALSE	FALSE	FALSE	FALSE	FALSE
biphenyl	DTXSID4020161	523	53.5	blind	0	FALSE	FALSE	FALSE	FALSE	FALSE
Bis(1-methylethyl) methylphosphonate	DTXSID5024051	524	10.9	train	0	FALSE	FALSE	FALSE	FALSE	FALSE
Bis(2-ethylhexyl) decanedioate	DTXSID7025055	525	1.9	blind	0	FALSE	FALSE	FALSE	FALSE	FALSE
Bis(2-ethylhexyl) maleate	DTXSID2027094	526	14.7	train	0	FALSE	FALSE	FALSE	FALSE	FALSE
bis(2-ethylhexyl) nonanedioate	DTXSID3026697	527	6.6	blind	0	FALSE	FALSE	FALSE	FALSE	FALSE
BIS(2-ETHYLHEXYL) PHOSPHATE	DTXSID1027134	528	97.1	blind	2	FALSE	FALSE	FALSE	TRUE	TRUE
BIS(2-ETHYLHEXYL) TEREPHTHALATE	DTXSID7027625	529	4.3	blind	0	FALSE	FALSE	FALSE	FALSE	FALSE
Bis(2-ethylhexyl) tetrabromophthalate	DTXSID7027887	530	32.4	train	0	FALSE	FALSE	FALSE	FALSE	FALSE
Bis(2-ethylhexyl)hexanedioate	DTXSID0020606	531	-0.4	train	0	FALSE	FALSE	FALSE	FALSE	FALSE
Bis(chloroethyl) ether	DTXSID9020168	532	7	blind	0	FALSE	FALSE	FALSE	FALSE	FALSE
Bis(dimethylaminothiocarbonyl) disulfide	DTXSID5021332	533	49.1	blind	0	FALSE	FALSE	FALSE	FALSE	FALSE
bisphenol A	DTXSID7020182	534	96	train	0	FALSE	FALSE	FALSE	FALSE	FALSE
BISPHENOL A DIGLYCIDYL ETHER	DTXSID6024624	535	31.9	train	0	FALSE	FALSE	FALSE	FALSE	FALSE
Bisphenol AF	DTXSID7037717	536	100.7	train	0	FALSE	FALSE	FALSE	FALSE	FALSE
Bisphenol B	DTXSID4022442	537	95.2	train	0	FALSE	FALSE	FALSE	FALSE	FALSE
Boric acid (H3BO3)	DTXSID1020194	538	-4.8	train	0	FALSE	FALSE	FALSE	FALSE	FALSE
Boscalid	DTXSID6034392	539	29.3	train	0	FALSE	FALSE	FALSE	FALSE	FALSE
Bromacil	DTXSID4022020	540	22.6	train	0	FALSE	FALSE	FALSE	FALSE	FALSE
Bromophenol blue	DTXSID6041682	541	102.226	leaderboard	0	FALSE	FALSE	FALSE	FALSE	FALSE
bromoxynil	DTXSID3022162	542	101.8	train	0	FALSE	FALSE	FALSE	FALSE	FALSE
Bromuconazole	DTXSID9032531	543	44.4	blind	0	FALSE	FALSE	FALSE	FALSE	FALSE
bronopol	DTXSID8024652	544	-15.7	blind	0	FALSE	FALSE	FALSE	FALSE	FALSE
BUPROFEZIN	DTXSID8034401	545	61.374	leaderboard	0	FALSE	FALSE	FALSE	FALSE	FALSE
Busulfan	DTXSID3020910	546	11.4	train	0	FALSE	FALSE	FALSE	FALSE	FALSE
butachlor	DTXSID3034402	547	39.2	train	0	FALSE	FALSE	FALSE	FALSE	FALSE
Butafenacil	DTXSID9034365	548	40.9	train	0	FALSE	FALSE	FALSE	FALSE	FALSE
Butam	DTXSID5041691	549	10.1	train	0	FALSE	FALSE	FALSE	FALSE	FALSE
butanedioic acid	DTXSID6023602	550	3.7	blind	0	FALSE	FALSE	FALSE	FALSE	FALSE
butanoic acid	DTXSID8021515	551	-15.6	blind	0	FALSE	FALSE	FALSE	FALSE	FALSE
Butralin	DTXSID3032337	552	73.411	leaderboard	0	FALSE	FALSE	FALSE	FALSE	FALSE
butyl (2S)-2-hydroxypropanoate	DTXSID4042335	553	4.722	leaderboard	0	FALSE	FALSE	FALSE	FALSE	FALSE
BUTYL ACRYLATE	DTXSID6024676	554	4.5	train	0	FALSE	FALSE	FALSE	FALSE	FALSE
butyl benzoate	DTXSID8040694	555	17.1	train	0	FALSE	FALSE	FALSE	FALSE	FALSE
BUTYL GLYCIDYL ETHER	DTXSID9024691	556	5.5	train	0	FALSE	FALSE	FALSE	FALSE	FALSE
BUTYL LACTATE	DTXSID7042196	557	-11.81	leaderboard	0	FALSE	FALSE	FALSE	FALSE	FALSE
butylate	DTXSID7023936	558	13.3	train	0	FALSE	FALSE	FALSE	FALSE	FALSE
Butylbenzene	DTXSID6022472	559	16	train	0	FALSE	FALSE	FALSE	FALSE	FALSE
Butylnaphthalenesulfonic acid sodium salt	DTXSID2041703	560	101.1	train	0	FALSE	FALSE	FALSE	FALSE	FALSE
Butylparaben	DTXSID3020209	561	100.1	train	0	FALSE	FALSE	FALSE	FALSE	FALSE
Butyltin trichloride	DTXSID0029210	562	6.389	leaderboard	0	FALSE	FALSE	FALSE	FALSE	FALSE
Butyraldehyde oxime	DTXSID2024664	563	7.1	train	0	FALSE	FALSE	FALSE	FALSE	FALSE
Butyryl-n-trihexylcitrate	DTXSID0047535	564	1.7	blind	0	FALSE	FALSE	FALSE	FALSE	FALSE
C.I. Acid orange 10	DTXSID6021082	565	108.8	train	0	FALSE	FALSE	FALSE	FALSE	FALSE
C.I. Acid Orange 156	DTXSID7044718	566	111.122	leaderboard	0	FALSE	FALSE	FALSE	FALSE	FALSE
C.I. Acid Orange 7	DTXSID0038881	567	110.312	leaderboard	0	FALSE	FALSE	FALSE	FALSE	FALSE
C.I. ACID ORANGE 8, MONOSODIUM SALT	DTXSID2041709	568	110.9	blind	0	FALSE	FALSE	FALSE	FALSE	FALSE
C.I. Acid Red 114	DTXSID8021224	569	110.5	blind	0	FALSE	FALSE	FALSE	FALSE	FALSE
C.I. Acid Yellow 11, sodium salt	DTXSID5047451	570	108.3	train	0	FALSE	FALSE	FALSE	FALSE	FALSE
C.I. Acid yellow 17, disodium salt	DTXSID6041719	571	102.2	train	0	FALSE	FALSE	FALSE	FALSE	FALSE
C.I. ACID YELLOW 23	DTXSID1021455	572	97.6	blind	0	FALSE	FALSE	FALSE	FALSE	FALSE
C.I. Acid yellow 3 disodium salt	DTXSID0041721	573	97.3	train	0	FALSE	FALSE	FALSE	FALSE	FALSE
C.I. ACID YELLOW 34, MONOSODIUM SALT	DTXSID0041646	574	109.6	train	0	FALSE	FALSE	FALSE	FALSE	FALSE
C.I. Azoic Diazo Component 112	DTXSID2020137	575	80.1	blind	0	FALSE	FALSE	FALSE	FALSE	FALSE
C.I. Azoic Diazo Component 12	DTXSID4020959	576	80.8	train	0	FALSE	FALSE	FALSE	FALSE	FALSE
C.I. Direct red 81 disodium salt	DTXSID5041726	577	103.4	train	0	FALSE	FALSE	FALSE	FALSE	FALSE
C.I. Disperse Black 6	DTXSID3025091	578	102.9	train	0	FALSE	FALSE	FALSE	FALSE	FALSE
C.I. Disperse Black 6 dihydrochloride	DTXSID1020485	579	110.4	train	0	FALSE	FALSE	FALSE	FALSE	FALSE
C.I. Solvent Yellow 1	DTXSID6024460	580	109.6	blind	0	FALSE	FALSE	FALSE	FALSE	FALSE
C.I. Solvent yellow 14	DTXSID4021135	581	100.3	blind	0	FALSE	FALSE	FALSE	FALSE	FALSE
C10-21 alkanesulfonic acids phenyl esters	DTXSID1047526	582	6.5	train	5	TRUE	FALSE	TRUE	TRUE	TRUE
Caffeine	DTXSID0020232	583	-3.243	leaderboard	0	FALSE	FALSE	FALSE	FALSE	FALSE
calcium neodecanoate	DTXSID9044902	584	53.3	train	0	FALSE	FALSE	FALSE	FALSE	FALSE
CAMPHENE	DTXSID8026488	585	6.9	train	0	FALSE	FALSE	FALSE	FALSE	FALSE
Candoxatril	DTXSID6047286	586	4.8	train	0	FALSE	FALSE	FALSE	FALSE	FALSE
Caprolactam	DTXSID4020240	587	-0.2	train	0	FALSE	FALSE	FALSE	FALSE	FALSE
Merpafol	DTXSID4020242	588	74.7	blind	0	FALSE	FALSE	FALSE	FALSE	FALSE
Captan	DTXSID9020243	589	89.1	train	2	TRUE	FALSE	FALSE	FALSE	TRUE
Carabersat	DTXSID6047319	590	12.457	leaderboard	0	FALSE	FALSE	FALSE	FALSE	FALSE
carbamazepine	DTXSID4022731	591	56.6	train	0	FALSE	FALSE	FALSE	FALSE	FALSE
carbaryl	DTXSID9020247	592	79.6	blind	0	FALSE	FALSE	FALSE	FALSE	FALSE
CARBENDAZIM	DTXSID4024729	593	-20.8	train	4	TRUE	FALSE	TRUE	TRUE	FALSE
Carbofuran	DTXSID9020249	594	-5.8	blind	0	FALSE	FALSE	FALSE	FALSE	FALSE
Carbosulfan	DTXSID5023950	595	67.5	train	0	FALSE	FALSE	FALSE	FALSE	FALSE
carboxin	DTXSID0023951	596	36.7	train	0	FALSE	FALSE	FALSE	FALSE	FALSE
Carfentrazone-ethyl	DTXSID4032532	597	33.1	blind	0	FALSE	FALSE	FALSE	FALSE	FALSE
Cariporide mesylate	DTXSID3047344	598	11.8	train	0	FALSE	FALSE	FALSE	FALSE	FALSE
CARMINIC ACID	DTXSID9022817	599	96.2	blind	1	FALSE	FALSE	FALSE	FALSE	FALSE
Celecoxib	DTXSID0022777	600	56.9	train	0	FALSE	FALSE	FALSE	FALSE	FALSE
CELESTOLIDE	DTXSID9044536	601	6.2	train	0	FALSE	FALSE	FALSE	FALSE	FALSE
chloramben	DTXSID2020262	602	93.9	train	0	FALSE	FALSE	FALSE	FALSE	FALSE
Chloramine-T trihydrate	DTXSID6040795	603	88.9	train	4	TRUE	FALSE	TRUE	TRUE	FALSE
chlordane	DTXSID7020267	604	62.6	train	0	FALSE	FALSE	FALSE	FALSE	FALSE
CHLORENDIC ACID	DTXSID2020268	605	69.6	train	0	FALSE	FALSE	FALSE	FALSE	FALSE
Chlorethoxyfos	DTXSID2032344	606	89.6	train	0	FALSE	FALSE	FALSE	FALSE	FALSE
Chloridazon	DTXSID3034872	607	63.9	train	0	FALSE	FALSE	FALSE	FALSE	FALSE
CHLOROBENZILATE	DTXSID9020299	608	35	blind	1	FALSE	FALSE	FALSE	FALSE	FALSE
CHLOROMETHYL METHYL ETHER	DTXSID6020307	609	10.8	blind	0	FALSE	FALSE	FALSE	FALSE	FALSE
Chloroneb	DTXSID2024793	610	86.966	leaderboard	0	FALSE	FALSE	FALSE	FALSE	FALSE
CHLOROPHACINONE	DTXSID2032348	611	90.4	train	0	FALSE	FALSE	FALSE	FALSE	FALSE
CHLOROTOLUENE	DTXSID0027852	612	11.3	train	0	FALSE	FALSE	FALSE	FALSE	FALSE
Chlorpropham	DTXSID7020764	613	74.2	train	0	FALSE	FALSE	FALSE	FALSE	FALSE
chlorpyrifos	DTXSID4020458	614	102.8	train	0	FALSE	FALSE	FALSE	FALSE	FALSE
Chlorpyrifos oxon	DTXSID1038666	615	99.4	train	0	FALSE	FALSE	FALSE	FALSE	FALSE
Chlorpyrifos-methyl	DTXSID6032352	616	99.6	train	0	FALSE	FALSE	FALSE	FALSE	FALSE
Chlorthal-dimethyl	DTXSID0024000	617	99.7	train	1	FALSE	FALSE	FALSE	TRUE	FALSE
Chrysin	DTXSID1022396	618	94.7	train	0	FALSE	FALSE	FALSE	FALSE	FALSE
CI-1044; NOCAS_47291	DTXSID5047291	619	40.1	train	0	FALSE	FALSE	FALSE	FALSE	FALSE
Cinmethylin	DTXSID3034456	620	45.9	train	0	FALSE	FALSE	FALSE	FALSE	FALSE
Citralva	DTXSID3036286	621	50.734	leaderboard	0	FALSE	FALSE	FALSE	FALSE	FALSE
citric acid	DTXSID3020332	622	-10.7	train	0	FALSE	FALSE	FALSE	FALSE	FALSE
CITRIC ACID, TRIETHYL ESTER, ACETATE	DTXSID5044576	623	12.1	train	0	FALSE	FALSE	FALSE	FALSE	FALSE
CITRONELLAL	DTXSID3041790	624	30.6	blind	0	FALSE	FALSE	FALSE	FALSE	FALSE
citronellol	DTXSID3026726	625	92.9	train	4	TRUE	FALSE	TRUE	TRUE	TRUE
CJ-013610	DTXSID2047272	626	1.5	blind	0	FALSE	FALSE	FALSE	FALSE	FALSE
CJ-013790	DTXSID2047303	627	93	train	0	FALSE	FALSE	FALSE	FALSE	FALSE
Cladribine	DTXSID8022828	628	6.3	train	0	FALSE	FALSE	FALSE	FALSE	FALSE
Clodinafop-Propargyl	DTXSID6032354	629	57.3	train	0	FALSE	FALSE	FALSE	FALSE	FALSE
Clofentezine	DTXSID9023881	630	60.084	leaderboard	0	FALSE	FALSE	FALSE	FALSE	FALSE
Clofibrate	DTXSID3020336	631	42.1	train	0	FALSE	FALSE	FALSE	FALSE	FALSE
Clomazone	DTXSID1032355	632	44	blind	0	FALSE	FALSE	FALSE	FALSE	FALSE
Clopyralid	DTXSID9029221	633	30.8	train	0	FALSE	FALSE	FALSE	FALSE	FALSE
Clopyralid-olamine	DTXSID6034265	634	20.816	leaderboard	0	FALSE	FALSE	FALSE	FALSE	FALSE
Clorophene	DTXSID5020154	635	105	train	0	FALSE	FALSE	FALSE	FALSE	FALSE
Clothianidin	DTXSID2034465	636	11.2	blind	0	FALSE	FALSE	FALSE	FALSE	FALSE
Clove leaf oil	DTXSID8044175	637	85.7	train	5	TRUE	FALSE	TRUE	TRUE	TRUE
colchicine	DTXSID5024845	638	41.7	train	0	FALSE	FALSE	FALSE	FALSE	FALSE
Cornmint oil	DTXSID3047712	639	32.2	train	0	FALSE	FALSE	FALSE	FALSE	FALSE
corticosterone	DTXSID6022474	640	12.6	train	0	FALSE	FALSE	FALSE	FALSE	FALSE
Cotinine	DTXSID1047576	641	4.8	train	0	FALSE	FALSE	FALSE	FALSE	FALSE
Coumarin	DTXSID7020348	642	19.726	leaderboard	0	FALSE	FALSE	FALSE	FALSE	FALSE
CP-085958	DTXSID5047297	643	64.6	train	0	FALSE	FALSE	FALSE	FALSE	FALSE
CP-100829; SCHEMBL7893676	DTXSID7047304	644	104.935	leaderboard	1	FALSE	FALSE	FALSE	TRUE	FALSE
CP-114271	DTXSID2047274	645	22.3	train	0	FALSE	FALSE	FALSE	FALSE	FALSE
CP-122721	DTXSID9047251	646	5.165	leaderboard	0	FALSE	FALSE	FALSE	FALSE	FALSE
(3R,4S)-3-(4-(4-Fluorophenyl)-4-hydroxypiperidin-1-yl)-3,4-dihydro-2H-chromene-4,7-diol	DTXSID8047264	647	59.6	train	0	FALSE	FALSE	FALSE	FALSE	FALSE
CP-401387	DTXSID9047253	648	62.7	train	0	FALSE	FALSE	FALSE	FALSE	FALSE
CP-409092	DTXSID2047276	649	2.2	blind	0	FALSE	FALSE	FALSE	FALSE	FALSE
CP-422935; NOCAS_47299	DTXSID5047299	650	15.5	train	0	FALSE	FALSE	FALSE	FALSE	FALSE
CP-456773	DTXSID2047301	651	35.034	leaderboard	0	FALSE	FALSE	FALSE	FALSE	FALSE
CP-457677	DTXSID2047278	652	10.5	train	0	FALSE	FALSE	FALSE	FALSE	FALSE
CP-465394; NOCAS_47255	DTXSID9047255	653	37.3	train	0	FALSE	FALSE	FALSE	FALSE	FALSE
CP-471358; NOCAS_47265	DTXSID3047265	654	30	train	0	FALSE	FALSE	FALSE	FALSE	FALSE
CP-532623	DTXSID7047279	655	41.7	train	0	FALSE	FALSE	FALSE	FALSE	FALSE
CP-544439	DTXSID8047266	656	48.4	train	0	FALSE	FALSE	FALSE	FALSE	FALSE
CP-607366	DTXSID6047280	657	35.5	train	0	FALSE	FALSE	FALSE	FALSE	FALSE
CP-608039; NOCAS_47305	DTXSID2047305	658	5.833	leaderboard	0	FALSE	FALSE	FALSE	FALSE	FALSE
CP-612372	DTXSID1047281	659	5.1	train	0	FALSE	FALSE	FALSE	FALSE	FALSE
CP-634384	DTXSID7047306	660	105.4	train	1	FALSE	FALSE	FALSE	FALSE	FALSE
CP-642931; NOCAS_47267	DTXSID3047267	661	0.4	train	0	FALSE	FALSE	FALSE	FALSE	FALSE
CP-671305	DTXSID6047282	662	11.1	train	0	FALSE	FALSE	FALSE	FALSE	FALSE
Cremophor EL	DTXSID2047696	663	-22	train	4	TRUE	FALSE	TRUE	TRUE	FALSE
CUMENE HYDROPEROXIDE	DTXSID3024869	664	44.222	leaderboard	0	FALSE	FALSE	FALSE	FALSE	FALSE
CYANAMIDE	DTXSID9034490	665	3.603	leaderboard	0	FALSE	FALSE	FALSE	FALSE	FALSE
cyanazine	DTXSID1023990	666	30.7	train	0	FALSE	FALSE	FALSE	FALSE	FALSE
CYANOGUANIDINE	DTXSID1020354	667	10.849	leaderboard	0	FALSE	FALSE	FALSE	FALSE	FALSE
CYANURIC ACID	DTXSID7024873	668	8.177	leaderboard	0	FALSE	FALSE	FALSE	FALSE	FALSE
Cybutryne	DTXSID3032416	669	86	train	2	FALSE	FALSE	FALSE	TRUE	TRUE
Cyclanilide	DTXSID5032600	670	96.4	train	0	FALSE	FALSE	FALSE	FALSE	FALSE
Cyclobutyl phenyl ketone	DTXSID1048201	671	30.8	train	0	FALSE	FALSE	FALSE	FALSE	FALSE
CYCLODODECANOL	DTXSID1027429	672	44.9	train	0	FALSE	FALSE	FALSE	FALSE	FALSE
cyclohexanol	DTXSID4021894	673	5.819	leaderboard	0	FALSE	FALSE	FALSE	FALSE	FALSE
cyclohexanone	DTXSID6020359	674	1	train	0	FALSE	FALSE	FALSE	FALSE	FALSE
Cyclohexanone oxime	DTXSID4021842	675	11.1	train	0	FALSE	FALSE	FALSE	FALSE	FALSE
cycloheximide	DTXSID6024882	676	10.8	train	0	FALSE	FALSE	FALSE	FALSE	FALSE
CYCLOHEXYLAMINE	DTXSID1023996	677	11.8	train	0	FALSE	FALSE	FALSE	FALSE	FALSE
Cyclohexylphenylketone	DTXSID5048182	678	45.5	train	0	FALSE	FALSE	FALSE	FALSE	FALSE
Cyclopamine	DTXSID6043709	679	-3.7	train	0	FALSE	FALSE	FALSE	FALSE	FALSE
CYCLOPENTANOL	DTXSID1033371	680	9.231	leaderboard	0	FALSE	FALSE	FALSE	FALSE	FALSE
CYCLOPENTANONE	DTXSID3029154	681	14.7	blind	0	FALSE	FALSE	FALSE	FALSE	FALSE
Cyclophosphamide monohydrate	DTXSID6024888	682	63.3	train	4	TRUE	FALSE	TRUE	TRUE	TRUE
Cyfluthrin	DTXSID5035957	683	48.1	train	0	FALSE	FALSE	FALSE	FALSE	FALSE
Cyhalofop-butyl	DTXSID1034503	684	51.1	train	0	FALSE	FALSE	FALSE	FALSE	FALSE
Cypermethrin	DTXSID1023998	685	66.3	blind	0	FALSE	FALSE	FALSE	FALSE	FALSE
Cyproconazole	DTXSID0032601	686	44.112	leaderboard	0	FALSE	FALSE	FALSE	FALSE	FALSE
Cyprodinil	DTXSID1032359	687	91	train	0	FALSE	FALSE	FALSE	FALSE	FALSE
Cyproterone acetate	DTXSID5020366	688	8.734	leaderboard	0	FALSE	FALSE	FALSE	FALSE	FALSE
CYROMAZINE	DTXSID6023999	689	24.2	train	0	FALSE	FALSE	FALSE	FALSE	FALSE
CYTARABINE HYDROCHLORIDE	DTXSID5024891	690	8.7	train	0	FALSE	FALSE	FALSE	FALSE	FALSE
D-CAMPHOR	DTXSID4024721	691	9.8	blind	0	FALSE	FALSE	FALSE	FALSE	FALSE
D-Glucitol	DTXSID5023588	692	3.526	leaderboard	0	FALSE	FALSE	FALSE	FALSE	FALSE
D-mannitol	DTXSID1023235	693	-10.73	leaderboard	0	FALSE	FALSE	FALSE	FALSE	FALSE
DL-Xylose	DTXSID0023745	694	-0.343	leaderboard	0	FALSE	FALSE	FALSE	FALSE	FALSE
daminozide	DTXSID9020370	695	18.8	blind	0	FALSE	FALSE	FALSE	FALSE	FALSE
dapsone	DTXSID4020371	696	25	train	1	FALSE	FALSE	FALSE	FALSE	TRUE
dazomet	DTXSID7024902	697	26.7	blind	0	FALSE	FALSE	FALSE	FALSE	FALSE
DDT	DTXSID4020375	698	14.9	train	0	FALSE	FALSE	FALSE	FALSE	FALSE
Decanal	DTXSID4021553	699	94.7	train	1	FALSE	FALSE	FALSE	TRUE	FALSE
DECANEDIOIC ACID	DTXSID7026867	700	39.5	train	0	FALSE	FALSE	FALSE	FALSE	FALSE
Decanoic acid	DTXSID9021554	701	93.7	train	0	FALSE	FALSE	FALSE	FALSE	FALSE
Decyl beta-D-glucopyranoside	DTXSID2041208	702	60.441	leaderboard	0	FALSE	FALSE	FALSE	FALSE	FALSE
DEET	DTXSID2021995	703	51.8	train	0	FALSE	FALSE	FALSE	FALSE	FALSE
3-Acetyl-6-methyl-2H-pyran-2,4(3H)-dione	DTXSID6020014	704	41	train	0	FALSE	FALSE	FALSE	FALSE	FALSE
Dehydroepiandrosterone	DTXSID4020379	705	37.5	train	0	FALSE	FALSE	FALSE	FALSE	FALSE
Deisopropylatrazine	DTXSID0037495	706	20.2	train	0	FALSE	FALSE	FALSE	FALSE	FALSE
Deltamethrin	DTXSID8020381	707	41.9	blind	0	FALSE	FALSE	FALSE	FALSE	FALSE
Denatonium Benzoate	DTXSID8034376	708	12.7	train	0	FALSE	FALSE	FALSE	FALSE	FALSE
Denatonium saccharide	DTXSID9034361	709	21.5	train	0	FALSE	FALSE	FALSE	FALSE	FALSE
Desmedipham	DTXSID0034518	710	34.8	blind	0	FALSE	FALSE	FALSE	FALSE	FALSE
DEXAMETHASONE SODIUM PHOSPHATE	DTXSID3047429	711	7.1	train	0	FALSE	FALSE	FALSE	FALSE	FALSE
DI-N-OCTYL PHTHALATE	DTXSID1021956	712	15.1	train	0	FALSE	FALSE	FALSE	FALSE	FALSE
Di-tert-butyl peroxide	DTXSID2024955	713	6.8	train	0	FALSE	FALSE	FALSE	FALSE	FALSE
Di(2-ethylhexyl) phthalate	DTXSID5020607	714	5.6	train	0	FALSE	FALSE	FALSE	FALSE	FALSE
Diacetone alcohol	DTXSID6024917	715	-17	train	0	FALSE	FALSE	FALSE	FALSE	FALSE
diallyl phthalate	DTXSID7020392	716	65.2	train	0	FALSE	FALSE	FALSE	FALSE	FALSE
diazinon	DTXSID9020407	717	39.1	train	0	FALSE	FALSE	FALSE	FALSE	FALSE
DIAZOLIDINYL UREA	DTXSID0029559	718	9.7	train	0	FALSE	FALSE	FALSE	FALSE	FALSE
Diazoxon	DTXSID5037523	719	16.6	blind	0	FALSE	FALSE	FALSE	FALSE	FALSE
dibenzofuran	DTXSID2021993	720	42.4	blind	0	FALSE	FALSE	FALSE	FALSE	FALSE
dibenzothiophene	DTXSID0047741	721	15.7	train	1	FALSE	FALSE	FALSE	FALSE	FALSE
DIBROMOACETONITRILE	DTXSID3024940	722	-2.603	leaderboard	0	FALSE	FALSE	FALSE	FALSE	FALSE
Dibutyl 1,2-benzenedicarboxylate	DTXSID2021781	723	70.8	train	0	FALSE	FALSE	FALSE	FALSE	FALSE
DIBUTYL ADIPATE	DTXSID2021866	724	9.9	train	0	FALSE	FALSE	FALSE	FALSE	FALSE
DIBUTYL AZELATE	DTXSID5044815	725	29.2	train	0	FALSE	FALSE	FALSE	FALSE	FALSE
Dibutyl decanedioate	DTXSID1041847	726	-0.5	train	0	FALSE	FALSE	FALSE	FALSE	FALSE
dicamba	DTXSID4024018	727	62.8	train	0	FALSE	FALSE	FALSE	FALSE	FALSE
DICHLONE	DTXSID7020425	728	92.684	leaderboard	0	FALSE	FALSE	FALSE	FALSE	FALSE
Dichlormid	DTXSID4027997	729	17.2	train	0	FALSE	FALSE	FALSE	FALSE	FALSE
Dichloro-1,3,5-triazinetrione	DTXSID8024993	730	20.8	blind	0	FALSE	FALSE	FALSE	FALSE	FALSE
DICHLOROACETIC ACID	DTXSID2020428	731	10.354	leaderboard	0	FALSE	FALSE	FALSE	FALSE	FALSE
Dichlorophen	DTXSID6021824	732	105.5	train	0	FALSE	FALSE	FALSE	FALSE	FALSE
dichlorprop	DTXSID0020440	733	81.7	train	0	FALSE	FALSE	FALSE	FALSE	FALSE
dichlorvos	DTXSID5020449	734	13.9	train	0	FALSE	FALSE	FALSE	FALSE	FALSE
Dicofol	DTXSID4020450	735	64.6	train	0	FALSE	FALSE	FALSE	FALSE	FALSE
Dicrotophos	DTXSID9023914	736	8.168	leaderboard	0	FALSE	FALSE	FALSE	FALSE	FALSE
DICUMYL PEROXIDE	DTXSID1025017	737	80.7	train	0	FALSE	FALSE	FALSE	FALSE	FALSE
DICYCLOHEXYL DISULFIDE	DTXSID4047628	738	22.7	train	0	FALSE	FALSE	FALSE	FALSE	FALSE
DICYCLOHEXYL PHTHALATE	DTXSID5025021	739	37.8	train	0	FALSE	FALSE	FALSE	FALSE	FALSE
Dicyclohexyl sodium sulfosuccinate	DTXSID8027826	740	74	train	0	FALSE	FALSE	FALSE	FALSE	FALSE
dicyclopentadiene	DTXSID5025023	741	13.6	train	0	FALSE	FALSE	FALSE	FALSE	FALSE
Didanosine	DTXSID6022927	742	1.7	train	0	FALSE	FALSE	FALSE	FALSE	FALSE
dieldrin	DTXSID9020453	743	25.9	train	0	FALSE	FALSE	FALSE	FALSE	FALSE
Diethanolamine	DTXSID3021932	744	14.6	train	0	FALSE	FALSE	FALSE	FALSE	FALSE
Diethyl butanedioate	DTXSID2038732	745	6.4	train	0	FALSE	FALSE	FALSE	FALSE	FALSE
Hydrogen diethyl phosphite	DTXSID9041861	746	6.4	train	0	FALSE	FALSE	FALSE	FALSE	FALSE
diethyl phthalate	DTXSID7021780	747	44.1	train	0	FALSE	FALSE	FALSE	FALSE	FALSE
Diethyl propanedioate	DTXSID7021863	748	8.336	leaderboard	0	FALSE	FALSE	FALSE	FALSE	FALSE
Diethyl sulfate	DTXSID1024045	749	-4	train	0	FALSE	FALSE	FALSE	FALSE	FALSE
DIETHYLENE GLYCOL	DTXSID8020462	750	0.4	train	0	FALSE	FALSE	FALSE	FALSE	FALSE
DIETHYLENE GLYCOL DIBENZOATE	DTXSID0026967	751	29.2	train	0	FALSE	FALSE	FALSE	FALSE	FALSE
DIETHYLENE GLYCOL DIMETHYL ETHER	DTXSID1024621	752	7.093	leaderboard	0	FALSE	FALSE	FALSE	FALSE	FALSE
DIETHYLENE GLYCOL MONOMETHYL ETHER	DTXSID3025049	753	10.3	train	0	FALSE	FALSE	FALSE	FALSE	FALSE
Diethylstilbestrol	DTXSID3020465	754	103.2	train	0	FALSE	FALSE	FALSE	FALSE	FALSE
Difenzoquat metilsulfate	DTXSID6024048	755	91	train	2	FALSE	FALSE	TRUE	FALSE	TRUE
DIFLUBENZURON	DTXSID1024049	756	-8	train	5	TRUE	FALSE	TRUE	TRUE	TRUE
Difpas-pyrazole	DTXSID6048175	757	33.1	train	0	FALSE	FALSE	FALSE	FALSE	FALSE
Digoxin	DTXSID5022934	758	13.1	train	0	FALSE	FALSE	FALSE	FALSE	FALSE
Dihexyl hexanedioate	DTXSID9026841	759	1	train	0	FALSE	FALSE	FALSE	FALSE	FALSE
Dihexyl phthalate	DTXSID6025068	760	17.7	train	0	FALSE	FALSE	FALSE	FALSE	FALSE
Dihydrojasmone lactone	DTXSID3041299	761	19.6	blind	0	FALSE	FALSE	FALSE	FALSE	FALSE
Myrcenol; Dihydromyrcenol	DTXSID6041557	762	28.9	train	0	FALSE	FALSE	FALSE	FALSE	FALSE
DIISOBUTYL ADIPATE	DTXSID9036690	763	63.2	train	2	TRUE	FALSE	FALSE	FALSE	TRUE
DIISOBUTYL KETONE	DTXSID4025080	764	9.6	blind	0	FALSE	FALSE	FALSE	FALSE	FALSE
diisobutyl phthalate	DTXSID9022522	765	51.4	blind	0	FALSE	FALSE	FALSE	FALSE	FALSE
Diisodecyl hexanedioate	DTXSID1027924	766	4.6	train	0	FALSE	FALSE	FALSE	FALSE	FALSE
Diisodecylphenyl phosphite	DTXSID3027877	767	101.9	train	5	TRUE	FALSE	TRUE	TRUE	TRUE
Diisononyl adipate	DTXSID5027982	768	-3.7	train	0	FALSE	FALSE	FALSE	FALSE	FALSE
Diisononyl cyclohexane-1,2-dicarboxylate	DTXSID8047395	769	-35.9	train	1	FALSE	FALSE	FALSE	TRUE	FALSE
DIISOOCTYL ADIPATE	DTXSID7027388	770	21	train	0	FALSE	FALSE	FALSE	FALSE	FALSE
DIISOPROPANOLAMINE	DTXSID8020179	771	11.5	train	0	FALSE	FALSE	FALSE	FALSE	FALSE
DIISOPROPYL PHTHALATE	DTXSID2040731	772	56.5	train	0	FALSE	FALSE	FALSE	FALSE	FALSE
Dimethenamid	DTXSID4032376	773	1.1	blind	0	FALSE	FALSE	FALSE	FALSE	FALSE
DIMETHIPIN	DTXSID0024052	774	30.1	blind	0	FALSE	FALSE	FALSE	FALSE	FALSE
Dimethoate	DTXSID7020479	775	39.7	train	0	FALSE	FALSE	FALSE	FALSE	FALSE
Dimethomorph	DTXSID7034545	776	32.116	leaderboard	0	FALSE	FALSE	FALSE	FALSE	FALSE
DIMETHOXANE	DTXSID6020480	777	-24.1	train	0	FALSE	FALSE	FALSE	FALSE	FALSE
Dimethoxydimethylsilane	DTXSID0042379	778	3.5	train	0	FALSE	FALSE	FALSE	FALSE	FALSE
Dimethyl adipate	DTXSID8025096	779	79.9	blind	5	TRUE	FALSE	TRUE	TRUE	TRUE
Dimethyl cyclohexane-1,4-dicarboxylate	DTXSID3026566	780	17.1	blind	0	FALSE	FALSE	FALSE	FALSE	FALSE
DIMETHYL GLUTARATE	DTXSID3025122	781	8.1	train	0	FALSE	FALSE	FALSE	FALSE	FALSE
DIMETHYL ISOPHTHALATE	DTXSID8027402	782	40.7	train	0	FALSE	FALSE	FALSE	FALSE	FALSE
DIMETHYL METHYLPHOSPHONATE	DTXSID0020494	783	13	train	0	FALSE	FALSE	FALSE	FALSE	FALSE
Dimethyl phosphonate	DTXSID5020493	784	11.103	leaderboard	0	FALSE	FALSE	FALSE	FALSE	FALSE
dimethyl phthalate	DTXSID3022455	785	38.2	train	0	FALSE	FALSE	FALSE	FALSE	FALSE
DIMETHYL SUCCINATE	DTXSID5025152	786	5	train	0	FALSE	FALSE	FALSE	FALSE	FALSE
DIMETHYL SULFATE	DTXSID5024055	787	11.9	train	0	FALSE	FALSE	FALSE	FALSE	FALSE
DIMETHYL TEREPHTHALATE	DTXSID0020498	788	39.6	train	0	FALSE	FALSE	FALSE	FALSE	FALSE
DIMETHYLAMINE	DTXSID5024057	789	2.714	leaderboard	0	FALSE	FALSE	FALSE	FALSE	FALSE
Dimethylaminoethanol	DTXSID2020505	790	16.8	blind	0	FALSE	FALSE	FALSE	FALSE	FALSE
Dimethylaniline	DTXSID8027377	791	33.9	train	0	FALSE	FALSE	FALSE	FALSE	FALSE
Dimethylarsinic acid	DTXSID7020508	792	-1.8	train	0	FALSE	FALSE	FALSE	FALSE	FALSE
Dimethylbenzylcarbinyl acetate	DTXSID3041877	793	40	blind	0	FALSE	FALSE	FALSE	FALSE	FALSE
DIMETHYLCARBAMOYL CHLORIDE	DTXSID1020512	794	-3.9	train	0	FALSE	FALSE	FALSE	FALSE	FALSE
DIMETHYLTIN DICHLORIDE	DTXSID5027304	795	-1.7	train	0	FALSE	FALSE	FALSE	FALSE	FALSE
Diniconazole	DTXSID2040363	796	82.7	train	0	FALSE	FALSE	FALSE	FALSE	FALSE
DINOCAP; Dinitro(1-methylheptyl)phenyl crotonate	DTXSID3040352	797	111.1	train	2	TRUE	FALSE	FALSE	FALSE	TRUE
dinoseb	DTXSID3020207	798	109	train	0	FALSE	FALSE	FALSE	FALSE	FALSE
Dinotefuran	DTXSID7034549	799	7.4	train	0	FALSE	FALSE	FALSE	FALSE	FALSE
DINP branched	DTXSID5028665	800	13.4	train	0	FALSE	FALSE	FALSE	FALSE	FALSE
Dioctyl sebacate	DTXSID0047537	801	14.466	leaderboard	0	FALSE	FALSE	FALSE	FALSE	FALSE
Dipentyl phthalate	DTXSID5031131	802	49.6	train	0	FALSE	FALSE	FALSE	FALSE	FALSE
diphenamid	DTXSID8024072	803	8.217	leaderboard	0	FALSE	FALSE	FALSE	FALSE	FALSE
DIPHENHYDRAMINE HYDROCHLORIDE	DTXSID4020537	804	-41.6	blind	4	FALSE	FALSE	TRUE	TRUE	TRUE
Diphenyl isophthalate	DTXSID8037752	805	79	train	0	FALSE	FALSE	FALSE	FALSE	FALSE
Diphenyl oxide	DTXSID9021847	806	57.9	train	0	FALSE	FALSE	FALSE	FALSE	FALSE
DIPHENYL PHOSPHATE	DTXSID1048207	807	45.8	train	0	FALSE	FALSE	FALSE	FALSE	FALSE
Diphenyl phosphite	DTXSID7041889	808	26.6	blind	0	FALSE	FALSE	FALSE	FALSE	FALSE
diphenylamine	DTXSID4021975	809	83.8	train	0	FALSE	FALSE	FALSE	FALSE	FALSE
Diphenylmercury(II)	DTXSID3042130	810	0.526	leaderboard	0	FALSE	FALSE	FALSE	FALSE	FALSE
diphenylmethane	DTXSID1041891	811	57.6	blind	0	FALSE	FALSE	FALSE	FALSE	FALSE
Dipropyl 2,5-pyridinedicarboxylate	DTXSID8032544	812	33.2	train	0	FALSE	FALSE	FALSE	FALSE	FALSE
DIPROPYLENE GLYCOL; Dipropylenglykol	DTXSID0027856	813	4.1	train	0	FALSE	FALSE	FALSE	FALSE	FALSE
Dipropylene glycol monomethyl ether	DTXSID0027983	814	-5.3	train	0	FALSE	FALSE	FALSE	FALSE	FALSE
DIPROPYLENE GLYCOL, DIBENZOATE	DTXSID6027921	815	34.7	train	0	FALSE	FALSE	FALSE	FALSE	FALSE
disulfoton	DTXSID0022018	816	77.6	blind	0	FALSE	FALSE	FALSE	FALSE	FALSE
Dithiopyr	DTXSID9032379	817	44.8	train	0	FALSE	FALSE	FALSE	FALSE	FALSE
diuron	DTXSID0020446	818	34.4	train	0	FALSE	FALSE	FALSE	FALSE	FALSE
Divinylbenzene	DTXSID2025216	819	23.8	train	0	FALSE	FALSE	FALSE	FALSE	FALSE
Divinyltetramethyldisiloxane	DTXSID7038810	820	10.809	leaderboard	0	FALSE	FALSE	FALSE	FALSE	FALSE
DL-alpha-Tocopheryl acetate	DTXSID3021356	821	-3.7	train	0	FALSE	FALSE	FALSE	FALSE	FALSE
dl-Menthol	DTXSID1020805	822	15.861	leaderboard	0	FALSE	FALSE	FALSE	FALSE	FALSE
Docusate sodium	DTXSID8022959	823	104.7	train	2	FALSE	FALSE	TRUE	TRUE	FALSE
DODECANOIC ACID	DTXSID5021590	824	98.941	leaderboard	0	FALSE	FALSE	FALSE	FALSE	FALSE
Dodecyl sulfate triethanolamine salt	DTXSID4027076	825	101.6	blind	0	FALSE	FALSE	FALSE	FALSE	FALSE
DODECYLBENZENE	DTXSID7026994	826	-13.6	train	0	FALSE	FALSE	FALSE	FALSE	FALSE
Dodecylbenzenesulfonic acid triethanolamine salt; Dodecylbenzene sulfonate triethanolamine(1:1)	DTXSID5027932	827	101.8	train	1	FALSE	FALSE	FALSE	TRUE	FALSE
DODECYL BENZENE SULFONIC ACID	DTXSID6027923	828	105.3	train	0	FALSE	FALSE	FALSE	FALSE	FALSE
DODECYLPHENOL	DTXSID1027926	829	99.8	train	0	FALSE	FALSE	FALSE	FALSE	FALSE
Dysprosium(III) chloride	DTXSID8041909	830	6.3	train	0	FALSE	FALSE	FALSE	FALSE	FALSE
E-cinnamic acid	DTXSID5022489	831	53.5	train	0	FALSE	FALSE	FALSE	FALSE	FALSE
ECC	DTXSID2027466	832	4.024	leaderboard	0	FALSE	FALSE	FALSE	FALSE	FALSE
ENADOLINE	DTXSID4047258	833	5.576	leaderboard	0	FALSE	FALSE	FALSE	FALSE	FALSE
endosulfan	DTXSID1020560	834	16.4	train	0	FALSE	FALSE	FALSE	FALSE	FALSE
Endosulfan I	DTXSID9037539	835	18.9	train	0	FALSE	FALSE	FALSE	FALSE	FALSE
ENDOSULFAN SULFATE	DTXSID3037541	836	43.2	blind	0	FALSE	FALSE	FALSE	FALSE	FALSE
Endothal	DTXSID7024081	837	-3.4	train	0	FALSE	FALSE	FALSE	FALSE	FALSE
Enterolactone	DTXSID0048183	838	81.5	blind	0	FALSE	FALSE	FALSE	FALSE	FALSE
EPN	DTXSID7022174	839	78.6	train	0	FALSE	FALSE	FALSE	FALSE	FALSE
Epoxiconazole	DTXSID1040372	840	62.2	train	0	FALSE	FALSE	FALSE	FALSE	FALSE
EPTC	DTXSID1024091	841	24.283	leaderboard	0	FALSE	FALSE	FALSE	FALSE	FALSE
Erythromycin	DTXSID4022991	842	13.4	train	0	FALSE	FALSE	FALSE	FALSE	FALSE
ESFENVALERATE	DTXSID4032667	843	47.1	train	0	FALSE	FALSE	FALSE	FALSE	FALSE
estragole	DTXSID0020575	844	21.6	train	0	FALSE	FALSE	FALSE	FALSE	FALSE
Estriol	DTXSID9022366	845	29.7	train	0	FALSE	FALSE	FALSE	FALSE	FALSE
estrone	DTXSID4022367	846	15.3	train	0	FALSE	FALSE	FALSE	FALSE	FALSE
Ethalfluralin	DTXSID8032386	847	73.3	blind	0	FALSE	FALSE	FALSE	FALSE	FALSE
Ethanolamine	DTXSID6022000	848	14.5	blind	0	FALSE	FALSE	FALSE	FALSE	FALSE
ETHEPHON	DTXSID7024085	849	10.9	blind	0	FALSE	FALSE	FALSE	FALSE	FALSE
ethion	DTXSID2024086	850	96.317	leaderboard	0	FALSE	FALSE	FALSE	FALSE	FALSE
ethofumesate	DTXSID8034580	851	82.6	train	0	FALSE	FALSE	FALSE	FALSE	FALSE
ethoprop	DTXSID4032611	852	24.585	leaderboard	0	FALSE	FALSE	FALSE	FALSE	FALSE
Ethyl 1-naphthaleneacetate	DTXSID3034583	853	84	train	0	FALSE	FALSE	FALSE	FALSE	FALSE
Ethyl 2-methylbenzoate	DTXSID4040711	854	27.2	blind	0	FALSE	FALSE	FALSE	FALSE	FALSE
ETHYL 2,3-EPOXY-3-PHENYLPROPIONATE	DTXSID8025886	855	40.1	train	0	FALSE	FALSE	FALSE	FALSE	FALSE
Ethyl 4-chlorophenyl ketone	DTXSID1048203	856	15.6	train	0	FALSE	FALSE	FALSE	FALSE	FALSE
Ethyl 4-methylbenzoate	DTXSID5048211	857	6.593	leaderboard	0	FALSE	FALSE	FALSE	FALSE	FALSE
Ethyl 5,5-diphenyl-2-isoxazoline-3-carboxylate	DTXSID7040360	858	75.034	leaderboard	0	FALSE	FALSE	FALSE	FALSE	FALSE
ethyl benzoate	DTXSID3038696	859	10.6	blind	0	FALSE	FALSE	FALSE	FALSE	FALSE
ethyl butyrate	DTXSID6040111	860	-0.644	leaderboard	0	FALSE	FALSE	FALSE	FALSE	FALSE
ETHYL DIETHANOLAMINE	DTXSID8041955	861	4.5	train	0	FALSE	FALSE	FALSE	FALSE	FALSE
Ethyl heptanoate	DTXSID1040112	862	23.8	blind	0	FALSE	FALSE	FALSE	FALSE	FALSE
Ethyl hexanoate	DTXSID3021980	863	1.8	train	0	FALSE	FALSE	FALSE	FALSE	FALSE
ETHYL METHYLPHENYLGLYCIDATE	DTXSID8020591	864	36.908	leaderboard	0	FALSE	FALSE	FALSE	FALSE	FALSE
Ethyl N-cyclohexyl-N-ethylthiolcarbamate	DTXSID6032356	865	31.5	blind	0	FALSE	FALSE	FALSE	FALSE	FALSE
Ethyl oleate	DTXSID3047633	866	17.7	train	0	FALSE	FALSE	FALSE	FALSE	FALSE
ETHYL ORTHOFORMATE	DTXSID8041957	867	12	train	0	FALSE	FALSE	FALSE	FALSE	FALSE
ethyl propionate	DTXSID1040110	868	10.6	train	0	FALSE	FALSE	FALSE	FALSE	FALSE
Ethyl undec-10-enoate	DTXSID4044828	869	26.8	train	0	FALSE	FALSE	FALSE	FALSE	FALSE
ETHYLENE GLYCOL	DTXSID8020597	870	4.9	train	0	FALSE	FALSE	FALSE	FALSE	FALSE
ETHYLENE GLYCOL MONOETHYL ETHER ACETATE	DTXSID9021928	871	12.3	train	0	FALSE	FALSE	FALSE	FALSE	FALSE
Ethylenebis(oxyethylene) dibenzoate	DTXSID7029611	872	26	train	0	FALSE	FALSE	FALSE	FALSE	FALSE
Ethylenediaminetetraacetic acid ferric sodium salt	DTXSID5027774	873	9.538	leaderboard	0	FALSE	FALSE	FALSE	FALSE	FALSE
Ethylparaben	DTXSID9022528	874	81.3	train	0	FALSE	FALSE	FALSE	FALSE	FALSE
Ethyltriethoxysilane	DTXSID7041962	875	30.8	blind	0	FALSE	FALSE	FALSE	FALSE	FALSE
Etofenprox	DTXSID9032610	876	51.7	train	0	FALSE	FALSE	FALSE	FALSE	FALSE
Etoxazole	DTXSID8034586	877	40.1	train	0	FALSE	FALSE	FALSE	FALSE	FALSE
Etridiazole	DTXSID3032547	878	99.3	blind	1	FALSE	FALSE	FALSE	FALSE	FALSE
eugenol	DTXSID9020617	879	91.2	train	0	FALSE	FALSE	FALSE	FALSE	FALSE
Famoxadone	DTXSID8034588	880	66.563	leaderboard	0	FALSE	FALSE	FALSE	FALSE	FALSE
Fandosentan potassium salt	DTXSID5047249	881	81.3	train	0	FALSE	FALSE	FALSE	FALSE	FALSE
Farnesol	DTXSID3032389	882	90	train	0	FALSE	FALSE	FALSE	FALSE	FALSE
FD&C Green No. 3	DTXSID3020673	883	56.9	train	0	FALSE	FALSE	FALSE	FALSE	FALSE
FD&C Yellow 6	DTXSID6021456	884	97.9	train	0	FALSE	FALSE	FALSE	FALSE	FALSE
Fenamidone	DTXSID2034590	885	35.3	train	0	FALSE	FALSE	FALSE	FALSE	FALSE
Fenamiphos	DTXSID3024102	886	62.3	blind	0	FALSE	FALSE	FALSE	FALSE	FALSE
fenarimol	DTXSID2032390	887	54.2	blind	0	FALSE	FALSE	FALSE	FALSE	FALSE
Fenchol	DTXSID1041970	888	3.6	train	0	FALSE	FALSE	FALSE	FALSE	FALSE
Fenhexamid	DTXSID3032549	889	94.5	blind	0	FALSE	FALSE	FALSE	FALSE	FALSE
fenitrothion	DTXSID4032613	890	98.4	train	0	FALSE	FALSE	FALSE	FALSE	FALSE
Fenofibrate	DTXSID2029874	891	24.8	train	0	FALSE	FALSE	FALSE	FALSE	FALSE
FENOXAPROP-ETHYL	DTXSID2032392	892	80.368	leaderboard	0	FALSE	FALSE	FALSE	FALSE	FALSE
Fenoxaprop-P-ethyl	DTXSID2034598	893	65.079	leaderboard	0	FALSE	FALSE	FALSE	FALSE	FALSE
Fenoxycarb	DTXSID7032393	894	83.7	train	0	FALSE	FALSE	FALSE	FALSE	FALSE
Fenpropathrin	DTXSID0024002	895	61.222	leaderboard	0	FALSE	FALSE	FALSE	FALSE	FALSE
Fenpyroximate (Z,E)	DTXSID2032550	896	26.579	leaderboard	0	FALSE	FALSE	FALSE	FALSE	FALSE
fenthion	DTXSID8020620	897	94	train	0	FALSE	FALSE	FALSE	FALSE	FALSE
fenuron	DTXSID7037551	898	6.9	train	0	FALSE	FALSE	FALSE	FALSE	FALSE
Finasteride	DTXSID3020625	899	18.2	blind	0	FALSE	FALSE	FALSE	FALSE	FALSE
fipronil	DTXSID4034609	900	57.4	train	0	FALSE	FALSE	FALSE	FALSE	FALSE
Flavone	DTXSID2022048	901	95.1	train	0	FALSE	FALSE	FALSE	FALSE	FALSE
FLUAZIFOP-BUTYL	DTXSID3034612	902	24.8	blind	0	FALSE	FALSE	FALSE	FALSE	FALSE
Fluazinam	DTXSID7032551	903	108.7	train	0	FALSE	FALSE	FALSE	FALSE	FALSE
Flucarbazone-sodium	DTXSID3034614	904	90.006	leaderboard	3	TRUE	FALSE	FALSE	FALSE	TRUE
Fluconazole	DTXSID3020627	905	8.8	train	0	FALSE	FALSE	FALSE	FALSE	FALSE
Fludioxonil	DTXSID2032398	906	85.7	blind	0	FALSE	FALSE	FALSE	FALSE	FALSE
Flufenacet	DTXSID2032552	907	66.8	train	0	FALSE	FALSE	FALSE	FALSE	FALSE
Flufenoxuron	DTXSID1041978	908	20	train	0	FALSE	FALSE	FALSE	FALSE	FALSE
Flufenpyr-ethyl	DTXSID3034618	909	24.7	train	0	FALSE	FALSE	FALSE	FALSE	FALSE
Flumetralin	DTXSID7032553	910	61.1	train	0	FALSE	FALSE	FALSE	FALSE	FALSE
Flumetsulam	DTXSID4032615	911	39.6	blind	0	FALSE	FALSE	FALSE	FALSE	FALSE
Flumioxazin	DTXSID7032555	912	85.2	train	0	FALSE	FALSE	FALSE	FALSE	FALSE
fluometuron	DTXSID8020628	913	54.8	train	0	FALSE	FALSE	FALSE	FALSE	FALSE
Fluorene	DTXSID8024105	914	19.4	blind	0	FALSE	FALSE	FALSE	FALSE	FALSE
Fluorotelomer alcohol 8:2	DTXSID7029904	915	45.8	train	0	FALSE	FALSE	FALSE	FALSE	FALSE
Fluoxastrobin	DTXSID2034625	916	88.2	train	0	FALSE	FALSE	FALSE	FALSE	FALSE
Fluroxypyr	DTXSID2034627	917	84.5	train	0	FALSE	FALSE	FALSE	FALSE	FALSE
Fluroxypyr-meptyl	DTXSID5034303	918	84.2	train	0	FALSE	FALSE	FALSE	FALSE	FALSE
Flusilazole	DTXSID3024235	919	52.2	train	0	FALSE	FALSE	FALSE	FALSE	FALSE
Flutamide	DTXSID7032004	920	30.4	train	0	FALSE	FALSE	FALSE	FALSE	FALSE
Fluthiacet-methyl	DTXSID2032556	921	55.2	blind	0	FALSE	FALSE	FALSE	FALSE	FALSE
FLUTOLANIL	DTXSID8024109	922	75.6	train	0	FALSE	FALSE	FALSE	FALSE	FALSE
Fomesafen	DTXSID7024112	923	97.6	train	0	FALSE	FALSE	FALSE	FALSE	FALSE
Forchlorfenuron	DTXSID1034634	924	54.6	train	0	FALSE	FALSE	FALSE	FALSE	FALSE
formalin; NOCAS_47796	DTXSID5047796	925	14.6	train	0	FALSE	FALSE	FALSE	FALSE	FALSE
FORMAMIDE	DTXSID8025337	926	2.3	train	0	FALSE	FALSE	FALSE	FALSE	FALSE
FORMETANATE HYDROCHLORIDE	DTXSID4032405	927	13.872	leaderboard	0	FALSE	FALSE	FALSE	FALSE	FALSE
forskolin	DTXSID8040484	928	8.1	blind	0	FALSE	FALSE	FALSE	FALSE	FALSE
Fosthiazate	DTXSID0034930	929	9.8	blind	0	FALSE	FALSE	FALSE	FALSE	FALSE
FR130739	DTXSID1048178	930	85.2	blind	0	FALSE	FALSE	FALSE	FALSE	FALSE
FR167356	DTXSID1048174	931	102.1	train	1	FALSE	FALSE	TRUE	FALSE	FALSE
FUMARIC ACID	DTXSID3021518	932	6	train	0	FALSE	FALSE	FALSE	FALSE	FALSE
Gallic acid n-propyl ester	DTXSID5021201	933	104.8	train	0	FALSE	FALSE	FALSE	FALSE	FALSE
gamma-butyrolactone	DTXSID6020224	934	11.3	train	0	FALSE	FALSE	FALSE	FALSE	FALSE
gamma-Caprolactone	DTXSID8041298	935	54	train	2	TRUE	FALSE	FALSE	FALSE	FALSE
gamma-Cyclodextrin	DTXSID5047033	936	6.1	blind	0	FALSE	FALSE	FALSE	FALSE	FALSE
gamma-Decanolactone	DTXSID4022109	937	24.7	blind	0	FALSE	FALSE	FALSE	FALSE	FALSE
gamma-Heptalactone	DTXSID5047611	938	10.6	train	0	FALSE	FALSE	FALSE	FALSE	FALSE
gamma-Nonanolactone	DTXSID0034229	939	13.3	train	0	FALSE	FALSE	FALSE	FALSE	FALSE
GAMMA-TERPINENE	DTXSID6041210	940	3.6	blind	0	FALSE	FALSE	FALSE	FALSE	FALSE
gemfibrozil	DTXSID0020652	941	101.6	blind	0	FALSE	FALSE	FALSE	FALSE	FALSE
gentian violet	DTXSID5020653	942	89.4	blind	0	FALSE	FALSE	FALSE	FALSE	FALSE
GERANYL ACETATE	DTXSID0020654	943	24.6	train	0	FALSE	FALSE	FALSE	FALSE	FALSE
gibberellic acid	DTXSID0020656	944	-5.4	train	0	FALSE	FALSE	FALSE	FALSE	FALSE
glutaraldehyde	DTXSID6025355	945	0.307	leaderboard	0	FALSE	FALSE	FALSE	FALSE	FALSE
glycerol	DTXSID9020663	946	-8.5	blind	0	FALSE	FALSE	FALSE	FALSE	FALSE
Glyceryl monooctanoate	DTXSID8042006	947	35	train	0	FALSE	FALSE	FALSE	FALSE	FALSE
Glyceryl monooleate	DTXSID3027875	948	76.5	train	0	FALSE	FALSE	FALSE	FALSE	FALSE
Glyceryl monoricinoleate	DTXSID3042007	949	85.6	train	0	FALSE	FALSE	FALSE	FALSE	FALSE
Glyceryl stearate	DTXSID9029304	950	9.3	train	0	FALSE	FALSE	FALSE	FALSE	FALSE
GLYCIDOL	DTXSID4020666	951	2.9	train	0	FALSE	FALSE	FALSE	FALSE	FALSE
Glycolic Acid	DTXSID0025363	952	7.8	blind	0	FALSE	FALSE	FALSE	FALSE	FALSE
Glycols, polyethylene, mono(p-nonylphenyl) ether	DTXSID2036588	953	44.3	train	0	FALSE	FALSE	FALSE	FALSE	FALSE
Glycoluril	DTXSID6031380	954	6.5	train	0	FALSE	FALSE	FALSE	FALSE	FALSE
Grinstad Soft-N-Safe; NOCAS_47394	DTXSID3047394	955	21.2	train	0	FALSE	FALSE	FALSE	FALSE	FALSE
GSK232420A	DTXSID1047312	956	21.3	train	0	FALSE	FALSE	FALSE	FALSE	FALSE
GW473178E methyl benzene sulphonic acid	DTXSID6047313	957	5.9	train	0	FALSE	FALSE	FALSE	FALSE	FALSE
heptachlor	DTXSID3020679	958	38.2	blind	0	FALSE	FALSE	FALSE	FALSE	FALSE
Heptachlor epoxide B	DTXSID1024126	959	-20.2	train	1	FALSE	FALSE	FALSE	TRUE	FALSE
heptanal	DTXSID0021597	960	56.9	train	0	FALSE	FALSE	FALSE	FALSE	FALSE
HEPTANOIC ACID	DTXSID2021600	961	43.3	train	0	FALSE	FALSE	FALSE	FALSE	FALSE
Heptanophenone	DTXSID9048194	962	41.7	train	0	FALSE	FALSE	FALSE	FALSE	FALSE
Heptyl butyrate	DTXSID0042038	963	18.6	train	0	FALSE	FALSE	FALSE	FALSE	FALSE
Heptyl p-hydroxybenzoate	DTXSID4022523	964	103	train	0	FALSE	FALSE	FALSE	FALSE	FALSE
Hexachloro-1,3-butadiene	DTXSID7020683	965	98.9	train	2	FALSE	FALSE	FALSE	TRUE	FALSE
hexachlorocyclopentadiene	DTXSID2020688	966	98.4	train	1	FALSE	FALSE	FALSE	TRUE	FALSE
Hexaconazole	DTXSID4034653	967	69	train	0	FALSE	FALSE	FALSE	FALSE	FALSE
Hexadecane	DTXSID0027195	968	10.1	train	0	FALSE	FALSE	FALSE	FALSE	FALSE
Hexadecanoic acid	DTXSID2021602	969	53.4	train	0	FALSE	FALSE	FALSE	FALSE	FALSE
Hexaflumuron	DTXSID3032620	970	-18.9	train	5	TRUE	FALSE	TRUE	TRUE	TRUE
Hexamethyldisilazane	DTXSID2025395	971	5.376	leaderboard	0	FALSE	FALSE	FALSE	FALSE	FALSE
HEXAMETHYLDISILOXANE	DTXSID4026769	972	7	blind	0	FALSE	FALSE	FALSE	FALSE	FALSE
HEXAMETHYLENEIMINE	DTXSID1026879	973	0.6	blind	0	FALSE	FALSE	FALSE	FALSE	FALSE
Hexane-1,6-diyl dibenzoate	DTXSID0047539	974	26.8	train	0	FALSE	FALSE	FALSE	FALSE	FALSE
Hexanedinitrile	DTXSID3021936	975	15.9	train	0	FALSE	FALSE	FALSE	FALSE	FALSE
hexanedioic acid	DTXSID7021605	976	13.8	train	0	FALSE	FALSE	FALSE	FALSE	FALSE
Hexanedioic acid, di-C7-9-branched and linear alkyl esters	DTXSID2047517	977	11.6	train	0	FALSE	FALSE	FALSE	FALSE	FALSE
HEXANOIC ACID	DTXSID7021607	978	11.2	train	0	FALSE	FALSE	FALSE	FALSE	FALSE
HEXAZINONE	DTXSID4024145	979	21.6	train	0	FALSE	FALSE	FALSE	FALSE	FALSE
Hexyl benzoate	DTXSID9025403	980	51.2	train	0	FALSE	FALSE	FALSE	FALSE	FALSE
Hexythiazox	DTXSID7024299	981	56.4	train	0	FALSE	FALSE	FALSE	FALSE	FALSE
Hydrochlorothiazide	DTXSID2020713	982	-6.7	train	3	TRUE	FALSE	TRUE	TRUE	FALSE
Hydroquinone	DTXSID7020716	983	19.9	train	0	FALSE	FALSE	FALSE	FALSE	FALSE
HYDROQUINONE DIMETHYL ETHER	DTXSID0022014	984	19.2	train	0	FALSE	FALSE	FALSE	FALSE	FALSE
Hydroxycitronellal	DTXSID6042232	985	28.7	train	0	FALSE	FALSE	FALSE	FALSE	FALSE
Hydroxyflutamide	DTXSID8033562	986	29.8	train	0	FALSE	FALSE	FALSE	FALSE	FALSE
Icaridin	DTXSID0034227	987	13.4	train	0	FALSE	FALSE	FALSE	FALSE	FALSE
Igepal CO-890; NOCAS_47708	DTXSID9047708	988	2.8	train	1	FALSE	FALSE	FALSE	TRUE	FALSE
IMAZALIL	DTXSID8024151	989	40.527	leaderboard	0	FALSE	FALSE	FALSE	FALSE	FALSE
Imazamethabenz-methyl	DTXSID3032412	990	12.2	train	0	FALSE	FALSE	FALSE	FALSE	FALSE
Imazamox	DTXSID3034664	991	4.782	leaderboard	0	FALSE	FALSE	FALSE	FALSE	FALSE
Imazapic	DTXSID5034270	992	12.5	train	0	FALSE	FALSE	FALSE	FALSE	FALSE
Imazapyr	DTXSID8034665	993	12.3	blind	0	FALSE	FALSE	FALSE	FALSE	FALSE
Imazaquin	DTXSID3024152	994	14.5	train	0	FALSE	FALSE	FALSE	FALSE	FALSE
IMAZETHAPYR	DTXSID3024287	995	8.2	train	0	FALSE	FALSE	FALSE	FALSE	FALSE
Imidacloprid	DTXSID5032442	996	13.3	blind	0	FALSE	FALSE	FALSE	FALSE	FALSE
Imidazole	DTXSID2029616	997	3.6	train	0	FALSE	FALSE	FALSE	FALSE	FALSE
Imidazolidinyl urea	DTXSID2040151	998	20.5	train	0	FALSE	FALSE	FALSE	FALSE	FALSE
Indium arsenide	DTXSID5023825	999	-16.2	train	1	FALSE	FALSE	TRUE	FALSE	FALSE
Indoxacarb	DTXSID1032690	1000	37.9	train	0	FALSE	FALSE	FALSE	FALSE	FALSE
Ingliforib	DTXSID4047252	1001	52.2	train	1	TRUE	FALSE	FALSE	FALSE	FALSE
Iodosulfuron methyl ester sodium salt	DTXSID2034673	1002	96.9	train	3	FALSE	FALSE	TRUE	TRUE	FALSE
Iopanoic acid	DTXSID6023159	1003	102.5	train	0	FALSE	FALSE	FALSE	FALSE	FALSE
IPCONAZOLE	DTXSID7034674	1004	-20.945	leaderboard	2	FALSE	FALSE	FALSE	FALSE	TRUE
IPRODIONE	DTXSID3024154	1005	99.242	leaderboard	5	TRUE	FALSE	TRUE	TRUE	TRUE
Isazofos	DTXSID7034676	1006	75.6	train	0	FALSE	FALSE	FALSE	FALSE	FALSE
Isoborneol	DTXSID2042060	1007	-7.8	train	0	FALSE	FALSE	FALSE	FALSE	FALSE
Isobornyl acetate	DTXSID7042061	1008	12.6	train	0	FALSE	FALSE	FALSE	FALSE	FALSE
Isobornyl propanoate	DTXSID2042062	1009	10.6	train	0	FALSE	FALSE	FALSE	FALSE	FALSE
Isoeugenol	DTXSID7022413	1010	88.8	train	0	FALSE	FALSE	FALSE	FALSE	FALSE
isoniazid	DTXSID8020755	1011	76.8	train	5	TRUE	FALSE	TRUE	TRUE	TRUE
Isooctadecanoic acid	DTXSID2027963	1012	103.9	train	2	TRUE	FALSE	FALSE	FALSE	FALSE
Isooctyl acrylate	DTXSID8027955	1013	19.9	train	0	FALSE	FALSE	FALSE	FALSE	FALSE
Isopentyl alcohol	DTXSID3025469	1014	1	blind	0	FALSE	FALSE	FALSE	FALSE	FALSE
Isopentyl benzoate	DTXSID8047185	1015	34.522	leaderboard	0	FALSE	FALSE	FALSE	FALSE	FALSE
Isopentyl butyrate	DTXSID3042059	1016	6.8	blind	0	FALSE	FALSE	FALSE	FALSE	FALSE
isophorone	DTXSID8020759	1017	26.148	leaderboard	0	FALSE	FALSE	FALSE	FALSE	FALSE
Isopropalin	DTXSID8024157	1018	82.156	leaderboard	0	FALSE	FALSE	FALSE	FALSE	FALSE
Isopropyl acetate	DTXSID2025478	1019	11.2	train	0	FALSE	FALSE	FALSE	FALSE	FALSE
Isopropyl formate	DTXSID2027258	1020	13	train	0	FALSE	FALSE	FALSE	FALSE	FALSE
Isopropyl phenyl ketone	DTXSID6048202	1021	19.3	blind	0	FALSE	FALSE	FALSE	FALSE	FALSE
Isopropyl tetradecanoate	DTXSID0026838	1022	7.8	train	0	FALSE	FALSE	FALSE	FALSE	FALSE
Isopropyl-o-cresol	DTXSID6042074	1023	80.5	train	0	FALSE	FALSE	FALSE	FALSE	FALSE
Isoxaben	DTXSID8024159	1024	79.6	train	0	FALSE	FALSE	FALSE	FALSE	FALSE
Isoxaflutole	DTXSID5034723	1025	68.141	leaderboard	0	FALSE	FALSE	FALSE	FALSE	FALSE
Kepone	DTXSID1020770	1026	64.7	blind	0	FALSE	FALSE	FALSE	FALSE	FALSE
Kresoxim-Methyl	DTXSID2032558	1027	94	train	0	FALSE	FALSE	FALSE	FALSE	FALSE
L-Glucitol	DTXSID4042096	1028	5.197	leaderboard	0	FALSE	FALSE	FALSE	FALSE	FALSE
L-tartaric acid	DTXSID8023632	1029	19	train	0	FALSE	FALSE	FALSE	FALSE	FALSE
Lactic acid	DTXSID7023192	1030	13.1	blind	0	FALSE	FALSE	FALSE	FALSE	FALSE
LACTOFEN	DTXSID7024160	1031	51.8	train	0	FALSE	FALSE	FALSE	FALSE	FALSE
Lactose	DTXSID2023193	1032	7.2	train	0	FALSE	FALSE	FALSE	FALSE	FALSE
lambda-Cyhalothrin	DTXSID7032559	1033	57.4	train	0	FALSE	FALSE	FALSE	FALSE	FALSE
Lauryl gallate	DTXSID0048189	1034	79.448	leaderboard	0	FALSE	FALSE	FALSE	FALSE	FALSE
LEVOMENOL	DTXSID4042094	1035	41	train	0	FALSE	FALSE	FALSE	FALSE	FALSE
Levonorgestrel	DTXSID3036496	1036	18	train	0	FALSE	FALSE	FALSE	FALSE	FALSE
LIMONENE	DTXSID2029612	1037	5.713	leaderboard	0	FALSE	FALSE	FALSE	FALSE	FALSE
linalool	DTXSID7025502	1038	13	train	0	FALSE	FALSE	FALSE	FALSE	FALSE
Linalyl acetate	DTXSID7026946	1039	15.4	train	0	FALSE	FALSE	FALSE	FALSE	FALSE
Linoleic acid	DTXSID2025505	1040	74.5	train	0	FALSE	FALSE	FALSE	FALSE	FALSE
linuron	DTXSID2024163	1041	60.2	train	0	FALSE	FALSE	FALSE	FALSE	FALSE
m-cresol	DTXSID6024200	1042	30.6	train	0	FALSE	FALSE	FALSE	FALSE	FALSE
m-xylene	DTXSID6026298	1043	34.2	train	0	FALSE	FALSE	FALSE	FALSE	FALSE
Magnesium dibenzoate	DTXSID1044693	1044	25	train	0	FALSE	FALSE	FALSE	FALSE	FALSE
malathion	DTXSID4020791	1045	75	train	0	FALSE	FALSE	FALSE	FALSE	FALSE
maleic acid	DTXSID8021517	1046	11.5	train	0	FALSE	FALSE	FALSE	FALSE	FALSE
Maleic hydrazide	DTXSID9020792	1047	11.9	train	0	FALSE	FALSE	FALSE	FALSE	FALSE
malic acid	DTXSID0027640	1048	-18.7	train	0	FALSE	FALSE	FALSE	FALSE	FALSE
MANCOZEB	DTXSID0034695	1049	64.1	train	0	FALSE	FALSE	FALSE	FALSE	FALSE
MANEB	DTXSID9020794	1050	37.4	train	0	FALSE	FALSE	FALSE	FALSE	FALSE
Mehp	DTXSID2025680	1051	99	train	1	FALSE	FALSE	FALSE	TRUE	FALSE
Melatonin	DTXSID1022421	1052	23.257	leaderboard	0	FALSE	FALSE	FALSE	FALSE	FALSE
menthol	DTXSID8029650	1053	14.396	leaderboard	0	FALSE	FALSE	FALSE	FALSE	FALSE
MEPRONIL	DTXSID1037565	1054	59.8	train	0	FALSE	FALSE	FALSE	FALSE	FALSE
MERCURIC CHLORIDE	DTXSID5020811	1055	94.3	blind	5	TRUE	FALSE	TRUE	TRUE	TRUE
meso-Hexestrol	DTXSID2022381	1056	102	train	0	FALSE	FALSE	FALSE	FALSE	FALSE
Mesotrione	DTXSID7032424	1057	75.8	train	0	FALSE	FALSE	FALSE	FALSE	FALSE
mestranol	DTXSID0020814	1058	26.3	blind	0	FALSE	FALSE	FALSE	FALSE	FALSE
metalaxyl	DTXSID6024175	1059	19.9	train	0	FALSE	FALSE	FALSE	FALSE	FALSE
Metam-sodium	DTXSID2029167	1060	28.724	leaderboard	0	FALSE	FALSE	FALSE	FALSE	FALSE
Sodium methylcarbamodithioate dihydrate	DTXSID2040361	1061	36.559	leaderboard	0	FALSE	FALSE	FALSE	FALSE	FALSE
Metconazole	DTXSID4034497	1062	31.7	train	0	FALSE	FALSE	FALSE	FALSE	FALSE
Methacrylamide	DTXSID8029600	1063	9.2	train	0	FALSE	FALSE	FALSE	FALSE	FALSE
Methacrylonitrile	DTXSID1024176	1064	3.5	train	0	FALSE	FALSE	FALSE	FALSE	FALSE
Methadone hydrochloride	DTXSID2020501	1065	-4.6	train	0	FALSE	FALSE	FALSE	FALSE	FALSE
methamidophos	DTXSID6024177	1066	17.4	train	0	FALSE	FALSE	FALSE	FALSE	FALSE
Hexamine	DTXSID6020692	1067	21.7	train	0	FALSE	FALSE	FALSE	FALSE	FALSE
Methidathion	DTXSID5020819	1068	73.9	train	0	FALSE	FALSE	FALSE	FALSE	FALSE
Methimazole	DTXSID4020820	1069	60.3	train	0	FALSE	FALSE	FALSE	FALSE	FALSE
Methomyl	DTXSID1022267	1070	19.4	train	0	FALSE	FALSE	FALSE	FALSE	FALSE
methoxychlor	DTXSID9020827	1071	23.8	train	0	FALSE	FALSE	FALSE	FALSE	FALSE
Methoxyfenozide	DTXSID3032628	1072	86	train	1	FALSE	FALSE	FALSE	FALSE	FALSE
Methyl 2-methylbenzoate	DTXSID6048208	1073	15.108	leaderboard	0	FALSE	FALSE	FALSE	FALSE	FALSE
Methyl 3-methylorsellinate	DTXSID9041653	1074	96.9	train	0	FALSE	FALSE	FALSE	FALSE	FALSE
METHYL CARBAMATE	DTXSID8020834	1075	16.6	blind	0	FALSE	FALSE	FALSE	FALSE	FALSE
Methyl decanoate	DTXSID4026842	1076	20.2	train	0	FALSE	FALSE	FALSE	FALSE	FALSE
Methyl dihydrojasmonate	DTXSID2029325	1077	20.9	train	0	FALSE	FALSE	FALSE	FALSE	FALSE
METHYL DODECANOATE	DTXSID5026889	1078	32.1	train	0	FALSE	FALSE	FALSE	FALSE	FALSE
Methyl isothiocyanate	DTXSID2027204	1079	8.6	blind	0	FALSE	FALSE	FALSE	FALSE	FALSE
METHYL LINOLEATE	DTXSID7020843	1080	85.219	leaderboard	1	FALSE	FALSE	FALSE	TRUE	FALSE
METHYL METHANESULFONATE	DTXSID7020845	1081	12.4	blind	0	FALSE	FALSE	FALSE	FALSE	FALSE
Methyl octanoate	DTXSID2026864	1082	15.7	train	0	FALSE	FALSE	FALSE	FALSE	FALSE
METHYL PARATHION	DTXSID1020855	1083	92.6	train	0	FALSE	FALSE	FALSE	FALSE	FALSE
Methyl red	DTXSID1042154	1084	109.1	train	0	FALSE	FALSE	FALSE	FALSE	FALSE
methyl salicylate	DTXSID5025659	1085	33.2	train	0	FALSE	FALSE	FALSE	FALSE	FALSE
Methyl styryl ketone	DTXSID4025662	1086	27.3	train	0	FALSE	FALSE	FALSE	FALSE	FALSE
Methylene bis(thiocyanate)	DTXSID8025599	1087	32.232	leaderboard	0	FALSE	FALSE	FALSE	FALSE	FALSE
METHYLENE BLUE	DTXSID0023296	1088	49.3	train	0	FALSE	FALSE	FALSE	FALSE	FALSE
Methyleugenol	DTXSID5025607	1089	59.5	train	0	FALSE	FALSE	FALSE	FALSE	FALSE
Methylionone	DTXSID0029214	1090	49.8	train	0	FALSE	FALSE	FALSE	FALSE	FALSE
Methylparaben	DTXSID4022529	1091	51.5	train	0	FALSE	FALSE	FALSE	FALSE	FALSE
metolachlor	DTXSID4022448	1092	21.9	blind	0	FALSE	FALSE	FALSE	FALSE	FALSE
Metribuzin	DTXSID6024204	1093	10.7	train	0	FALSE	FALSE	FALSE	FALSE	FALSE
mevinphos	DTXSID2032683	1094	13.657	leaderboard	0	FALSE	FALSE	FALSE	FALSE	FALSE
Mifepristone	DTXSID5023322	1095	0.2	blind	0	FALSE	FALSE	FALSE	FALSE	FALSE
Mirex	DTXSID7020895	1096	17.6	train	0	FALSE	FALSE	FALSE	FALSE	FALSE
MK-547	DTXSID4047331	1097	69.3	train	0	FALSE	FALSE	FALSE	FALSE	FALSE
MK-578	DTXSID0047327	1098	9.6	train	0	FALSE	FALSE	FALSE	FALSE	FALSE
MK-812	DTXSID4047335	1099	20.9	train	0	FALSE	FALSE	FALSE	FALSE	FALSE
MK-968; NOCAS_47334	DTXSID9047334	1100	23.8	blind	0	FALSE	FALSE	FALSE	FALSE	FALSE
Molinate	DTXSID6024206	1101	11.8	train	0	FALSE	FALSE	FALSE	FALSE	FALSE
MON-4660	DTXSID0044575	1102	10.5	train	0	FALSE	FALSE	FALSE	FALSE	FALSE
Monobenzyl phthalate	DTXSID9043938	1103	70.691	leaderboard	0	FALSE	FALSE	FALSE	FALSE	FALSE
Monobutyl phthalate	DTXSID4040002	1104	28.5	blind	0	FALSE	FALSE	FALSE	FALSE	FALSE
MONOCROTOPHOS	DTXSID9034816	1105	8	train	0	FALSE	FALSE	FALSE	FALSE	FALSE
MONOMETHYL PHTHALATE	DTXSID9040001	1106	16	train	0	FALSE	FALSE	FALSE	FALSE	FALSE
Monopotassium phthalate	DTXSID0042167	1107	84.3	train	3	FALSE	FALSE	FALSE	TRUE	TRUE
Monotridecyl phosphate	DTXSID0042169	1108	104.9	train	1	FALSE	FALSE	FALSE	TRUE	FALSE
monuron	DTXSID0020311	1109	12.9	train	0	FALSE	FALSE	FALSE	FALSE	FALSE
morpholine	DTXSID2025688	1110	-2.4	train	0	FALSE	FALSE	FALSE	FALSE	FALSE
MYCLOBUTANIL	DTXSID8024315	1111	38.317	leaderboard	0	FALSE	FALSE	FALSE	FALSE	FALSE
MYRCENE	DTXSID6025692	1112	68.2	blind	0	FALSE	FALSE	FALSE	FALSE	FALSE
N-(3,4-dichlorophenyl)propanamide	DTXSID8022111	1113	58	train	0	FALSE	FALSE	FALSE	FALSE	FALSE
N-(Cyclohexylthio)phthalimide	DTXSID8027793	1114	59.833	leaderboard	0	FALSE	FALSE	FALSE	FALSE	FALSE
N-[2,5-dichloro-4-(1,1,2,3,3,3-hexafluoropropoxy)-phenyl-aminocarbonyl]-2,6-difluorobenzamide	DTXSID5034357	1115	86.4	train	2	TRUE	FALSE	TRUE	FALSE	FALSE
N-Benzyladenine	DTXSID7032630	1116	73	blind	0	FALSE	FALSE	FALSE	FALSE	FALSE
N-Butyl-p-toluenesulfonamide	DTXSID7042198	1117	18.456	leaderboard	0	FALSE	FALSE	FALSE	FALSE	FALSE
N-Butylbenzenesulfonamide	DTXSID7027540	1118	17.8	train	0	FALSE	FALSE	FALSE	FALSE	FALSE
N-Dodecanoyl-N-methylglycine	DTXSID7042011	1119	85.9	train	0	FALSE	FALSE	FALSE	FALSE	FALSE
N-ETHYL-3-METHYLANILINE	DTXSID4021848	1120	13.295	leaderboard	0	FALSE	FALSE	FALSE	FALSE	FALSE
N-Ethylperfluorooctanesulfonamide	DTXSID1032646	1121	94.7	train	0	FALSE	FALSE	FALSE	FALSE	FALSE
N-Methyl-2-pyrrolidone	DTXSID6020856	1122	7.9	train	0	FALSE	FALSE	FALSE	FALSE	FALSE
N-methylacetamide	DTXSID0047167	1123	20.5	train	0	FALSE	FALSE	FALSE	FALSE	FALSE
N-Methyldioctylamine	DTXSID9042209	1124	-30.8	blind	0	FALSE	FALSE	FALSE	FALSE	FALSE
N-METHYLHYDRAZINECARBOTHIOAMIDE	DTXSID7044390	1125	11.6	blind	0	FALSE	FALSE	FALSE	FALSE	FALSE
N-Methylphthalimide	DTXSID5027198	1126	10.3	blind	0	FALSE	FALSE	FALSE	FALSE	FALSE
N-Nitroso-N-Methylurea	DTXSID4021006	1127	0.8	train	0	FALSE	FALSE	FALSE	FALSE	FALSE
N-NITROSODI-N-PROPYLAMINE	DTXSID6021032	1128	8.9	train	0	FALSE	FALSE	FALSE	FALSE	FALSE
N-Nitrosodiethylamine	DTXSID2021028	1129	7.3	train	0	FALSE	FALSE	FALSE	FALSE	FALSE
N-Nitrosodimethylamine	DTXSID7021029	1130	-12.8	train	0	FALSE	FALSE	FALSE	FALSE	FALSE
N-Nitrosodiphenylamine	DTXSID6021030	1131	86.7	train	0	FALSE	FALSE	FALSE	FALSE	FALSE
N-Nitrosopyrrolidine	DTXSID8021062	1132	8.04	leaderboard	0	FALSE	FALSE	FALSE	FALSE	FALSE
N-Phenyl-1,4-benzenediamine	DTXSID7025895	1133	90.1	train	0	FALSE	FALSE	FALSE	FALSE	FALSE
n,n-dibutyl-n-methylbutan-1-aminium chloride	DTXSID5044443	1134	12.155	leaderboard	0	FALSE	FALSE	FALSE	FALSE	FALSE
N,N-Diethylethanolamine	DTXSID5021837	1135	12.7	train	0	FALSE	FALSE	FALSE	FALSE	FALSE
N,N-diisopropylaniline	DTXSID8042189	1136	4.6	blind	0	FALSE	FALSE	FALSE	FALSE	FALSE
n,n-dimethylacetamide	DTXSID5020499	1137	18.589	leaderboard	0	FALSE	FALSE	FALSE	FALSE	FALSE
N,N-Dimethylacetoacetamide	DTXSID8027454	1138	0.6	blind	0	FALSE	FALSE	FALSE	FALSE	FALSE
n,n-dimethylaniline	DTXSID2020507	1139	26.006	leaderboard	0	FALSE	FALSE	FALSE	FALSE	FALSE
N,N-Dimethyldecylamine oxide	DTXSID7042190	1140	9.3	train	0	FALSE	FALSE	FALSE	FALSE	FALSE
N,N-dimethyldodecan-1-amine	DTXSID1026906	1141	29.1	blind	0	FALSE	FALSE	FALSE	FALSE	FALSE
N,N-Dimethyloctanamide	DTXSID9027364	1142	13	train	0	FALSE	FALSE	FALSE	FALSE	FALSE
N,N-Dimethyloctylamine	DTXSID2036299	1143	-16	blind	0	FALSE	FALSE	FALSE	FALSE	FALSE
N,N'-Bis(1-formamido-2,2,2-trichloroethyl)piperazine	DTXSID5032654	1144	-4.8	train	0	FALSE	FALSE	FALSE	FALSE	FALSE
N,N'-DIBUTYLTHIOUREA	DTXSID8042187	1145	20	train	0	FALSE	FALSE	FALSE	FALSE	FALSE
N,N'-DIETHYLTHIOUREA	DTXSID8020466	1146	5.4	train	0	FALSE	FALSE	FALSE	FALSE	FALSE
N,N'-DIMETHYLTHIOUREA	DTXSID2042191	1147	0.7	blind	0	FALSE	FALSE	FALSE	FALSE	FALSE
N,N'-Methylenebisacrylamide	DTXSID8025595	1148	50.3	train	1	FALSE	FALSE	FALSE	FALSE	TRUE
Naled	DTXSID1024209	1149	14.8	blind	0	FALSE	FALSE	FALSE	FALSE	FALSE
Naphthalene	DTXSID8020913	1150	34.8	train	0	FALSE	FALSE	FALSE	FALSE	FALSE
Nelivaptan	DTXSID7047358	1151	21.8	train	0	FALSE	FALSE	FALSE	FALSE	FALSE
Topper 5E; NEODECANOIC ACID; 24353-79-5	DTXSID7027916	1152	38	train	0	FALSE	FALSE	FALSE	FALSE	FALSE
Nerolidol	DTXSID3022247	1153	75.4	train	0	FALSE	FALSE	FALSE	FALSE	FALSE
niacinamide	DTXSID2020929	1154	0.421	leaderboard	0	FALSE	FALSE	FALSE	FALSE	FALSE
Nicosulfuron	DTXSID6034764	1155	17.7	train	0	FALSE	FALSE	FALSE	FALSE	FALSE
nicotinic acid	DTXSID1020932	1156	9.9	train	0	FALSE	FALSE	FALSE	FALSE	FALSE
nitrapyrin	DTXSID0024216	1157	76	train	0	FALSE	FALSE	FALSE	FALSE	FALSE
NITRILOTRIACETIC ACID	DTXSID6020939	1158	2.5	train	0	FALSE	FALSE	FALSE	FALSE	FALSE
nitrobenzene	DTXSID3020964	1159	56.1	train	0	FALSE	FALSE	FALSE	FALSE	FALSE
Nitroethane	DTXSID8020969	1160	4.4	blind	0	FALSE	FALSE	FALSE	FALSE	FALSE
nitrofen	DTXSID7020970	1161	68.4	train	0	FALSE	FALSE	FALSE	FALSE	FALSE
nonanal	DTXSID9021639	1162	81.1	blind	0	FALSE	FALSE	FALSE	FALSE	FALSE
Nonane	DTXSID9025796	1163	3.2	train	0	FALSE	FALSE	FALSE	FALSE	FALSE
NONANEDIOIC ACID	DTXSID8021640	1164	20.8	train	0	FALSE	FALSE	FALSE	FALSE	FALSE
NONANOIC ACID	DTXSID3021641	1165	94	train	0	FALSE	FALSE	FALSE	FALSE	FALSE
NORDIHYDROGUAIARETIC ACID	DTXSID5022437	1166	108.6	train	0	FALSE	FALSE	FALSE	FALSE	FALSE
Norethindrone	DTXSID9023380	1167	15.8	train	0	FALSE	FALSE	FALSE	FALSE	FALSE
norflurazon	DTXSID8024234	1168	48	train	0	FALSE	FALSE	FALSE	FALSE	FALSE
Novaluron	DTXSID5034773	1169	60	blind	0	FALSE	FALSE	FALSE	FALSE	FALSE
O-(chloroacetylcarbamoyl)fumagillol	DTXSID0041141	1170	-19.681	leaderboard	1	FALSE	FALSE	FALSE	FALSE	FALSE
o-Aminoazotoluene	DTXSID1020069	1171	111	train	0	FALSE	FALSE	FALSE	FALSE	FALSE
o-cresol	DTXSID8021808	1172	47.4	train	0	FALSE	FALSE	FALSE	FALSE	FALSE
o-Ethoxyphenol	DTXSID2042276	1173	26.2	blind	0	FALSE	FALSE	FALSE	FALSE	FALSE
O,P'-DDT	DTXSID6022345	1174	22.5	train	0	FALSE	FALSE	FALSE	FALSE	FALSE
Octabenzone	DTXSID9027441	1175	92.7	train	0	FALSE	FALSE	FALSE	FALSE	FALSE
OCTADECYL SULFATE SODIUM SALT	DTXSID6047103	1176	37	blind	2	FALSE	FALSE	FALSE	TRUE	TRUE
OCTAMETHYLCYCLOTETRASILOXANE	DTXSID7027205	1177	-1.3	train	0	FALSE	FALSE	FALSE	FALSE	FALSE
OCTAMETHYLTRISILOXANE	DTXSID9040710	1178	4.639	leaderboard	0	FALSE	FALSE	FALSE	FALSE	FALSE
octanal	DTXSID3021643	1179	-4.9	train	2	FALSE	FALSE	TRUE	FALSE	FALSE
octanoic acid	DTXSID3021645	1180	80.5	train	1	FALSE	FALSE	FALSE	FALSE	FALSE
Octhilinone	DTXSID1025805	1181	40.3	train	0	FALSE	FALSE	FALSE	FALSE	FALSE
OCTRIZOLE	DTXSID9027522	1182	49.2	train	0	FALSE	FALSE	FALSE	FALSE	FALSE
Octyl acetate	DTXSID8044202	1183	15	train	0	FALSE	FALSE	FALSE	FALSE	FALSE
OCTYL BETA-D-GLUCOPYRANOSIDE	DTXSID6042234	1184	21	blind	0	FALSE	FALSE	FALSE	FALSE	FALSE
OCTYL DECYL PHTHALATE	DTXSID1047497	1185	28	train	0	FALSE	FALSE	FALSE	FALSE	FALSE
OCTYL GALLATE	DTXSID4040713	1186	105.7	blind	0	FALSE	FALSE	FALSE	FALSE	FALSE
Octylparaben	DTXSID0047957	1187	96.7	train	0	FALSE	FALSE	FALSE	FALSE	FALSE
oleic acid	DTXSID1025809	1188	98.2	train	0	FALSE	FALSE	FALSE	FALSE	FALSE
Oleyl sarcosine	DTXSID5042243	1189	91.8	blind	0	FALSE	FALSE	FALSE	FALSE	FALSE
oryzalin	DTXSID8024238	1190	103	blind	0	FALSE	FALSE	FALSE	FALSE	FALSE
oxalic acid	DTXSID0025816	1191	18.5	train	0	FALSE	FALSE	FALSE	FALSE	FALSE
Oxamyl	DTXSID6021086	1192	23.9	train	0	FALSE	FALSE	FALSE	FALSE	FALSE
Oxazepam	DTXSID1021087	1193	23.5	train	0	FALSE	FALSE	FALSE	FALSE	FALSE
Oxyfluorfen	DTXSID7024241	1194	59.8	train	0	FALSE	FALSE	FALSE	FALSE	FALSE
p-Anisidinium chloride	DTXSID3020093	1195	19.365	leaderboard	0	FALSE	FALSE	FALSE	FALSE	FALSE
p-Bromodiphenyl ether	DTXSID8023927	1196	87.6	blind	0	FALSE	FALSE	FALSE	FALSE	FALSE
p-cresol	DTXSID7021869	1197	20.401	leaderboard	0	FALSE	FALSE	FALSE	FALSE	FALSE
P-CYMENE	DTXSID3026645	1198	11.1	blind	0	FALSE	FALSE	FALSE	FALSE	FALSE
P,P'-DDD	DTXSID4020373	1199	19.9	train	0	FALSE	FALSE	FALSE	FALSE	FALSE
P,P'-DDE	DTXSID9020374	1200	23.8	train	0	FALSE	FALSE	FALSE	FALSE	FALSE
Paclobutrazol	DTXSID2024242	1201	30.4	train	0	FALSE	FALSE	FALSE	FALSE	FALSE
PARAOXON	DTXSID6024046	1202	98.8	train	0	FALSE	FALSE	FALSE	FALSE	FALSE
parathion	DTXSID7021100	1203	84.1	train	0	FALSE	FALSE	FALSE	FALSE	FALSE
Pebulate	DTXSID8021199	1204	2.283	leaderboard	0	FALSE	FALSE	FALSE	FALSE	FALSE
PENDIMETHALIN	DTXSID7024245	1205	105	train	0	FALSE	FALSE	FALSE	FALSE	FALSE
Penoxsulam	DTXSID0034803	1206	26.5	train	0	FALSE	FALSE	FALSE	FALSE	FALSE
PENTACHLORONITROBENZENE	DTXSID2021105	1207	69.7	train	0	FALSE	FALSE	FALSE	FALSE	FALSE
pentachloropyridine	DTXSID2022179	1208	56	blind	0	FALSE	FALSE	FALSE	FALSE	FALSE
Pentadecane	DTXSID6027268	1209	4.7	train	0	FALSE	FALSE	FALSE	FALSE	FALSE
Pentaerythritol	DTXSID2026943	1210	7.7	blind	0	FALSE	FALSE	FALSE	FALSE	FALSE
Pentaerythritol dibromide	DTXSID9020164	1211	2	blind	0	FALSE	FALSE	FALSE	FALSE	FALSE
PENTAERYTHRITOL TETRANITRATE	DTXSID2023430	1212	-0.8	train	1	FALSE	FALSE	FALSE	FALSE	TRUE
pentanal	DTXSID7021653	1213	1.2	train	0	FALSE	FALSE	FALSE	FALSE	FALSE
Pentane-1,5-diyl dibenzoate	DTXSID5047538	1214	16.3	train	0	FALSE	FALSE	FALSE	FALSE	FALSE
PENTANOIC ACID	DTXSID7021655	1215	26.3	train	0	FALSE	FALSE	FALSE	FALSE	FALSE
Pentyl acetate	DTXSID1027263	1216	38.3	train	0	FALSE	FALSE	FALSE	FALSE	FALSE
PEPPERMINT OIL	DTXSID6021113	1217	37.8	train	0	FALSE	FALSE	FALSE	FALSE	FALSE
Perfluorodecanoic acid	DTXSID3031860	1218	102.9	train	0	FALSE	FALSE	FALSE	FALSE	FALSE
Perfluoroheptanoic acid	DTXSID1037303	1219	102.2	train	0	FALSE	FALSE	FALSE	FALSE	FALSE
Perfluorohexanoic acid	DTXSID3031862	1220	96.4	train	0	FALSE	FALSE	FALSE	FALSE	FALSE
Perfluorononanoic acid	DTXSID8031863	1221	104.7	train	0	FALSE	FALSE	FALSE	FALSE	FALSE
Perfluorooctanesulfonamide	DTXSID3038939	1222	103.1	train	0	FALSE	FALSE	FALSE	FALSE	FALSE
Perfluorooctanesulfonic acid	DTXSID3031864	1223	104.9	train	0	FALSE	FALSE	FALSE	FALSE	FALSE
Perfluorooctanoic acid	DTXSID8031865	1224	103.5	train	0	FALSE	FALSE	FALSE	FALSE	FALSE
Perfluoroundecanoic acid	DTXSID8047553	1225	101.4	train	0	FALSE	FALSE	FALSE	FALSE	FALSE
permethrin	DTXSID8022292	1226	30.4	train	0	FALSE	FALSE	FALSE	FALSE	FALSE
PHA-00568487	DTXSID1047285	1227	-1.8	blind	0	FALSE	FALSE	FALSE	FALSE	FALSE
PharmaGSID_48505; NOCAS_48505	DTXSID0048505	1228	89.909	leaderboard	0	FALSE	FALSE	FALSE	FALSE	FALSE
PharmaGSID_48514; NOCAS_48514	DTXSID9048514	1229	88.8	train	0	FALSE	FALSE	FALSE	FALSE	FALSE
PharmaGSID_48516; NOCAS_48516	DTXSID9048516	1230	92.73	leaderboard	0	FALSE	FALSE	FALSE	FALSE	FALSE
PharmaGSID_48518; NOCAS_48518	DTXSID9048518	1231	92.7	blind	0	FALSE	FALSE	FALSE	FALSE	FALSE
Phenmedipham	DTXSID1024255	1232	40.7	train	0	FALSE	FALSE	FALSE	FALSE	FALSE
PHENOBARBITAL SODIUM	DTXSID0021123	1233	7.1	train	0	FALSE	FALSE	FALSE	FALSE	FALSE
Phenol	DTXSID5021124	1234	11.1	train	0	FALSE	FALSE	FALSE	FALSE	FALSE
PHENOL RED	DTXSID8022408	1235	103.1	train	0	FALSE	FALSE	FALSE	FALSE	FALSE
phenolphthalein	DTXSID0021125	1236	100.2	train	0	FALSE	FALSE	FALSE	FALSE	FALSE
Phenolphthalin	DTXSID5022439	1237	97.3	train	0	FALSE	FALSE	FALSE	FALSE	FALSE
O-PHENOLSULFONIC ACID	DTXSID1027390	1238	19.1	train	0	FALSE	FALSE	FALSE	FALSE	FALSE
phenothrin	DTXSID7032688	1239	45	blind	0	FALSE	FALSE	FALSE	FALSE	FALSE
Phenyl Benzoate	DTXSID0048210	1240	86.6	blind	0	FALSE	FALSE	FALSE	FALSE	FALSE
PHENYL PHOSPHORUS DICHLORIDE	DTXSID4027282	1241	11.2	train	0	FALSE	FALSE	FALSE	FALSE	FALSE
phenyl salicylate	DTXSID6021957	1242	96	train	0	FALSE	FALSE	FALSE	FALSE	FALSE
phenylacetaldehyde	DTXSID3021483	1243	55.8	train	0	FALSE	FALSE	FALSE	FALSE	FALSE
Phenylmercuric Acetate	DTXSID7021150	1244	4.2	train	0	FALSE	FALSE	FALSE	FALSE	FALSE
Phenylparaben	DTXSID4047882	1245	105.3	train	0	FALSE	FALSE	FALSE	FALSE	FALSE
phorate	DTXSID4032459	1246	79.7	train	0	FALSE	FALSE	FALSE	FALSE	FALSE
Phosalone	DTXSID1024259	1247	40.2	train	0	FALSE	FALSE	FALSE	FALSE	FALSE
Phosmet	DTXSID5024261	1248	55.7	train	0	FALSE	FALSE	FALSE	FALSE	FALSE
PHOSPHORIC ACID	DTXSID5024263	1249	14.6	train	0	FALSE	FALSE	FALSE	FALSE	FALSE
Phoxim	DTXSID8034324	1250	99.2	train	0	FALSE	FALSE	FALSE	FALSE	FALSE
phthalimide	DTXSID3026514	1251	15.9	train	0	FALSE	FALSE	FALSE	FALSE	FALSE
picloram	DTXSID1021160	1252	55.1	train	0	FALSE	FALSE	FALSE	FALSE	FALSE
pioglitazone hydrochloride	DTXSID3044203	1253	88.7	train	1	FALSE	FALSE	TRUE	FALSE	FALSE
piperazine	DTXSID1021164	1254	-10.6	blind	0	FALSE	FALSE	FALSE	FALSE	FALSE
PIPERONYL BUTOXIDE	DTXSID1021166	1255	38.2	blind	0	FALSE	FALSE	FALSE	FALSE	FALSE
Piragliatin	DTXSID3048520	1256	8.9	train	0	FALSE	FALSE	FALSE	FALSE	FALSE
Pirimicarb	DTXSID1032569	1257	23.3	train	0	FALSE	FALSE	FALSE	FALSE	FALSE
Pirimiphos-methyl	DTXSID0024266	1258	70	blind	0	FALSE	FALSE	FALSE	FALSE	FALSE
Poloxalene	DTXSID4047597	1259	13.7	train	0	FALSE	FALSE	FALSE	FALSE	FALSE
Poly(oxyethylene) monoleate	DTXSID6027713	1260	53.8	train	0	FALSE	FALSE	FALSE	FALSE	FALSE
Polydimethylsiloxane	DTXSID9023833	1261	77.8	train	5	TRUE	FALSE	TRUE	TRUE	TRUE
Polypropylene glycol	DTXSID9027863	1262	8.9	train	0	FALSE	FALSE	FALSE	FALSE	FALSE
Potassium 2-ethylhexanoate	DTXSID4027525	1263	22.603	leaderboard	0	FALSE	FALSE	FALSE	FALSE	FALSE
potassium 5-carbamoyl-3-[5'-fluoro-2'-(2,2,3,3,3-pentafluoropropoxy)biphenyl-3-yl]-1,2,4-triazol-1-ide hydrate; NOCAS_47328	DTXSID5047328	1264	81.4	blind	0	FALSE	FALSE	FALSE	FALSE	FALSE
POTASSIUM CHLORATE	DTXSID6047448	1265	4.8	train	0	FALSE	FALSE	FALSE	FALSE	FALSE
POTASSIUM NITRATE	DTXSID4029692	1266	7	blind	0	FALSE	FALSE	FALSE	FALSE	FALSE
potassium perfluorobutanesulfonate	DTXSID3037707	1267	99.4	train	1	FALSE	FALSE	FALSE	FALSE	FALSE
Potassium perfluorohexanesulfonate	DTXSID3037709	1268	102.4	train	0	FALSE	FALSE	FALSE	FALSE	FALSE
Potassium perfluorooctanesulfonate	DTXSID8037706	1269	104.3	train	0	FALSE	FALSE	FALSE	FALSE	FALSE
PRAVASTATIN SODIUM	DTXSID6047525	1270	1.1	train	0	FALSE	FALSE	FALSE	FALSE	FALSE
Prednisone	DTXSID4021185	1271	102.573	leaderboard	5	TRUE	FALSE	TRUE	TRUE	TRUE
PREGNENOLONE CARBONITRILE	DTXSID7037262	1272	-24.9	train	2	TRUE	FALSE	FALSE	TRUE	FALSE
PROCAINE HYDROCHLORIDE	DTXSID1044435	1273	4.8	blind	0	FALSE	FALSE	FALSE	FALSE	FALSE
Procymidone	DTXSID9033923	1274	54.3	train	0	FALSE	FALSE	FALSE	FALSE	FALSE
Prodiamine	DTXSID1034210	1275	106.598	leaderboard	0	FALSE	FALSE	FALSE	FALSE	FALSE
Profenofos	DTXSID3032464	1276	97.1	train	0	FALSE	FALSE	FALSE	FALSE	FALSE
progesterone	DTXSID3022370	1277	16.5	train	0	FALSE	FALSE	FALSE	FALSE	FALSE
Prometon	DTXSID6022341	1278	26.9	blind	0	FALSE	FALSE	FALSE	FALSE	FALSE
propachlor	DTXSID4024274	1279	13.394	leaderboard	0	FALSE	FALSE	FALSE	FALSE	FALSE
Propamocarb hydrochloride	DTXSID6034849	1280	19.7	train	0	FALSE	FALSE	FALSE	FALSE	FALSE
Propargite	DTXSID4024276	1281	50.1	train	0	FALSE	FALSE	FALSE	FALSE	FALSE
Propetamphos	DTXSID7032470	1282	74.6	train	0	FALSE	FALSE	FALSE	FALSE	FALSE
Propiconazole	DTXSID8024280	1283	33.9	blind	0	FALSE	FALSE	FALSE	FALSE	FALSE
Propofol	DTXSID6023523	1284	65.9	train	0	FALSE	FALSE	FALSE	FALSE	FALSE
propoxur	DTXSID7021948	1285	15.2	train	0	FALSE	FALSE	FALSE	FALSE	FALSE
Propoxycarbazone-sodium	DTXSID9034864	1286	52.289	leaderboard	0	FALSE	FALSE	FALSE	FALSE	FALSE
Propylbenzene	DTXSID3042219	1287	9.7	blind	0	FALSE	FALSE	FALSE	FALSE	FALSE
PROPYLENE CARBONATE	DTXSID2026789	1288	11.4	train	0	FALSE	FALSE	FALSE	FALSE	FALSE
Propylparaben	DTXSID4022527	1289	96.8	train	0	FALSE	FALSE	FALSE	FALSE	FALSE
Propyzamide	DTXSID2020420	1290	64.8	train	0	FALSE	FALSE	FALSE	FALSE	FALSE
Pymetrozine	DTXSID2032637	1291	3.1	train	0	FALSE	FALSE	FALSE	FALSE	FALSE
Pyraflufen-ethyl	DTXSID8034871	1292	55.7	blind	0	FALSE	FALSE	FALSE	FALSE	FALSE
Pyrazolone T	DTXSID5041273	1293	36.9	train	0	FALSE	FALSE	FALSE	FALSE	FALSE
Pyridaben	DTXSID5032573	1294	25.1	blind	0	FALSE	FALSE	FALSE	FALSE	FALSE
PYRIDOXINE HYDROCHLORIDE	DTXSID1040792	1295	-2.284	leaderboard	0	FALSE	FALSE	FALSE	FALSE	FALSE
Pyrimethamine	DTXSID9021217	1296	43.6	train	0	FALSE	FALSE	FALSE	FALSE	FALSE
Pyrimethanil	DTXSID8034877	1297	59.6	blind	0	FALSE	FALSE	FALSE	FALSE	FALSE
Pyriproxyfen	DTXSID1032640	1298	44.7	train	0	FALSE	FALSE	FALSE	FALSE	FALSE
Pyrithiobac sodium	DTXSID8032673	1299	66.3	train	0	FALSE	FALSE	FALSE	FALSE	FALSE
Quinclorac	DTXSID6032641	1300	18.7	train	3	FALSE	FALSE	TRUE	FALSE	TRUE
Quinoline	DTXSID1021798	1301	34.3	train	0	FALSE	FALSE	FALSE	FALSE	FALSE
Quinoxyfen	DTXSID2034881	1302	88.9	blind	0	FALSE	FALSE	FALSE	FALSE	FALSE
R-(-)-Carvone	DTXSID7041413	1303	24	train	0	FALSE	FALSE	FALSE	FALSE	FALSE
Rhodamine 6G	DTXSID1021243	1304	91.8	train	0	FALSE	FALSE	FALSE	FALSE	FALSE
Ro 23-7637	DTXSID9048512	1305	-38.3	train	4	TRUE	FALSE	TRUE	TRUE	FALSE
Ronidazole	DTXSID6045400	1306	9.7	train	0	FALSE	FALSE	FALSE	FALSE	FALSE
S-BIOALLETHRIN	DTXSID2039336	1307	26.2	blind	0	FALSE	FALSE	FALSE	FALSE	FALSE
s-Chloroaminoisopropylaminotriazine	DTXSID5037494	1308	15.8	train	0	FALSE	FALSE	FALSE	FALSE	FALSE
saccharin	DTXSID5021251	1309	40.897	leaderboard	0	FALSE	FALSE	FALSE	FALSE	FALSE
SAFROLE	DTXSID0021254	1310	26.108	leaderboard	0	FALSE	FALSE	FALSE	FALSE	FALSE
salicylamide	DTXSID3021726	1311	22.6	blind	0	FALSE	FALSE	FALSE	FALSE	FALSE
Salicylic acid	DTXSID7026368	1312	55.9	train	0	FALSE	FALSE	FALSE	FALSE	FALSE
SAR 150640	DTXSID4047389	1313	61.4	train	0	FALSE	FALSE	FALSE	FALSE	FALSE
SB413217A; NOCAS_47325	DTXSID0047325	1314	-24	train	2	FALSE	FALSE	FALSE	TRUE	FALSE
Sethoxydim; Fervinal	DTXSID9024304	1315	55.5	train	0	FALSE	FALSE	FALSE	FALSE	FALSE
Silica	DTXSID1029677	1316	8.7	blind	0	FALSE	FALSE	FALSE	FALSE	FALSE
simazine	DTXSID4021268	1317	0.686	leaderboard	0	FALSE	FALSE	FALSE	FALSE	FALSE
Sodium (2-pyridylthio)-N-oxide	DTXSID3042390	1318	3.5	train	0	FALSE	FALSE	FALSE	FALSE	FALSE
Sodium 1-naphthalenesulfonate	DTXSID3042394	1319	67.6	blind	0	FALSE	FALSE	FALSE	FALSE	FALSE
Sodium 1,4-diisobutyl sulfosuccinate	DTXSID7029164	1320	66.3	train	0	FALSE	FALSE	FALSE	FALSE	FALSE
Sodium 2-formylbenzenesulfonate	DTXSID5041643	1321	50.3	blind	0	FALSE	FALSE	FALSE	FALSE	FALSE
Sodium 2-mercaptobenzothiolate	DTXSID1026035	1322	96.3	train	0	FALSE	FALSE	FALSE	FALSE	FALSE
Sodium 2-methylbenzenesulfonate	DTXSID2044553	1323	10.8	train	0	FALSE	FALSE	FALSE	FALSE	FALSE
Sodium 2-naphthalenesulfonate	DTXSID4041442	1324	78.6	blind	0	FALSE	FALSE	FALSE	FALSE	FALSE
Sodium 2-nitrophenolate	DTXSID5035616	1325	98.1	blind	0	FALSE	FALSE	FALSE	FALSE	FALSE
Sodium 2,5-dimethylbenzenesulfonate	DTXSID5044578	1326	34.7	train	0	FALSE	FALSE	FALSE	FALSE	FALSE
Sodium 4-methylbenzenesulfonate	DTXSID9042415	1327	16.6	train	0	FALSE	FALSE	FALSE	FALSE	FALSE
Sodium 4-nitrophenolate	DTXSID3027320	1328	97.176	leaderboard	0	FALSE	FALSE	FALSE	FALSE	FALSE
Sodium 4-octylbenzenesulfonate	DTXSID9047594	1329	101.3	train	0	FALSE	FALSE	FALSE	FALSE	FALSE
sodium azide	DTXSID8020121	1330	6.3	train	0	FALSE	FALSE	FALSE	FALSE	FALSE
SODIUM CHLORITE	DTXSID8021272	1331	6	train	0	FALSE	FALSE	FALSE	FALSE	FALSE
Sodium chloroacetate	DTXSID1027550	1332	9.3	train	0	FALSE	FALSE	FALSE	FALSE	FALSE
Sodium decyl sulfate	DTXSID4036229	1333	98.9	train	0	FALSE	FALSE	FALSE	FALSE	FALSE
SODIUM DEHYDROACETATE	DTXSID7026029	1334	41.7	train	0	FALSE	FALSE	FALSE	FALSE	FALSE
Sodium dichloroisocyanurate	DTXSID3024994	1335	13.8	train	0	FALSE	FALSE	FALSE	FALSE	FALSE
Sodium dichloroisocyanurate dihydrate	DTXSID0029761	1336	15.9	train	0	FALSE	FALSE	FALSE	FALSE	FALSE
Sodium dimethyldithiocarbamate	DTXSID6027050	1337	50.3	train	0	FALSE	FALSE	FALSE	FALSE	FALSE
Sodium dodecyl sulfate	DTXSID1026031	1338	102.3	train	0	FALSE	FALSE	FALSE	FALSE	FALSE
15163-46-9; Sodium o-dodecylbenzenesulfonate	DTXSID7025219	1339	102.5	train	0	FALSE	FALSE	FALSE	FALSE	FALSE
Sodium ethasulfate	DTXSID1026033	1340	81.3	train	0	FALSE	FALSE	FALSE	FALSE	FALSE
sodium fluoroacetate	DTXSID8024311	1341	8.1	train	0	FALSE	FALSE	FALSE	FALSE	FALSE
Sodium hexyldecyl sulfate	DTXSID0042400	1342	78	train	0	FALSE	FALSE	FALSE	FALSE	FALSE
sodium iodide	DTXSID2041125	1343	9.5	train	0	FALSE	FALSE	FALSE	FALSE	FALSE
Sodium m-Xylene-4-sulfonate	DTXSID1041639	1344	27.8	train	0	FALSE	FALSE	FALSE	FALSE	FALSE
SODIUM METHACRYLATE	DTXSID9044823	1345	2.4	train	0	FALSE	FALSE	FALSE	FALSE	FALSE
Sodium methyl sulfate	DTXSID0042406	1346	11.3	train	0	FALSE	FALSE	FALSE	FALSE	FALSE
Sodium myristyl sulfate	DTXSID4042416	1347	98.8	train	0	FALSE	FALSE	FALSE	FALSE	FALSE
Sodium nonyl sulfate	DTXSID7047487	1348	94.587	leaderboard	0	FALSE	FALSE	FALSE	FALSE	FALSE
Sodium octyl sulfate	DTXSID9036226	1349	90.4	blind	0	FALSE	FALSE	FALSE	FALSE	FALSE
Sodium persulfate	DTXSID4029698	1350	4.9	blind	0	FALSE	FALSE	FALSE	FALSE	FALSE
Sodium saccharin hydrate	DTXSID7021992	1351	37.294	leaderboard	0	FALSE	FALSE	FALSE	FALSE	FALSE
Sodium tetrafluoroborate	DTXSID9021477	1352	8.5	train	0	FALSE	FALSE	FALSE	FALSE	FALSE
SODIUM TRICHLOROACETATE	DTXSID6034924	1353	0.3	train	0	FALSE	FALSE	FALSE	FALSE	FALSE
SODIUM TRIDECYL SULFATE	DTXSID4042418	1354	104.5	train	0	FALSE	FALSE	FALSE	FALSE	FALSE
Sodium warfarin	DTXSID7035010	1355	95.4	blind	0	FALSE	FALSE	FALSE	FALSE	FALSE
SODIUM XYLENESULFONATE	DTXSID3026302	1356	19.4	train	0	FALSE	FALSE	FALSE	FALSE	FALSE
Sorbitan, mono-(9Z)-9-octadecenoate	DTXSID6027397	1357	55.547	leaderboard	0	FALSE	FALSE	FALSE	FALSE	FALSE
spirodiclofen	DTXSID6034928	1358	42.6	train	0	FALSE	FALSE	FALSE	FALSE	FALSE
spiromesifen	DTXSID1034929	1359	51.051	leaderboard	0	FALSE	FALSE	FALSE	FALSE	FALSE
spironolactone	DTXSID6034186	1360	-5.9	train	0	FALSE	FALSE	FALSE	FALSE	FALSE
Spiroxamine	DTXSID1034212	1361	16.4	train	0	FALSE	FALSE	FALSE	FALSE	FALSE
SSR 103800; 1075752-90-7	DTXSID1047364	1362	-45	train	4	FALSE	FALSE	TRUE	TRUE	TRUE
SSR 240612	DTXSID2047351	1363	-19.4	blind	0	FALSE	FALSE	FALSE	FALSE	FALSE
SSR146977	DTXSID8047341	1364	-15.3	blind	0	FALSE	FALSE	FALSE	FALSE	FALSE
SSR504734	DTXSID3047348	1365	4.4	train	0	FALSE	FALSE	FALSE	FALSE	FALSE
SSR69071	DTXSID1047368	1366	22	train	0	FALSE	FALSE	FALSE	FALSE	FALSE
Stavudine	DTXSID1023819	1367	9.8	blind	0	FALSE	FALSE	FALSE	FALSE	FALSE
STYRENE GLYCOL	DTXSID8042422	1368	8.5	train	0	FALSE	FALSE	FALSE	FALSE	FALSE
styrene oxide	DTXSID2021286	1369	18.243	leaderboard	0	FALSE	FALSE	FALSE	FALSE	FALSE
sucrose	DTXSID2021288	1370	8.1	train	0	FALSE	FALSE	FALSE	FALSE	FALSE
Sucrose octaacetate	DTXSID3042423	1371	15.1	blind	0	FALSE	FALSE	FALSE	FALSE	FALSE
SULFAMIC ACID	DTXSID6034005	1372	47.5	train	0	FALSE	FALSE	FALSE	FALSE	FALSE
Sulfasalazine	DTXSID0021256	1373	109.333	leaderboard	0	FALSE	FALSE	FALSE	FALSE	FALSE
Sulfentrazone	DTXSID6032645	1374	79.397	leaderboard	0	FALSE	FALSE	FALSE	FALSE	FALSE
SULFOSUCCINIC ACID	DTXSID8042426	1375	5.8	train	0	FALSE	FALSE	FALSE	FALSE	FALSE
Sulisobenzone	DTXSID2042436	1376	81.2	train	0	FALSE	FALSE	FALSE	FALSE	FALSE
SULPROFOS	DTXSID8032675	1377	78.6	blind	0	FALSE	FALSE	FALSE	FALSE	FALSE
Symclosene	DTXSID2026523	1378	27.1	train	0	FALSE	FALSE	FALSE	FALSE	FALSE
TANNIC ACID	DTXSID2026076	1379	94	train	0	FALSE	FALSE	FALSE	FALSE	FALSE
Tebuconazole	DTXSID9032113	1380	25.5	train	0	FALSE	FALSE	FALSE	FALSE	FALSE
Tebufenpyrad	DTXSID0034223	1381	24.5	train	0	FALSE	FALSE	FALSE	FALSE	FALSE
Tebupirimfos	DTXSID1032482	1382	46.687	leaderboard	0	FALSE	FALSE	FALSE	FALSE	FALSE
Tebuthiuron	DTXSID3024316	1383	9.7	blind	0	FALSE	FALSE	FALSE	FALSE	FALSE
Tefluthrin	DTXSID5032577	1384	23.836	leaderboard	0	FALSE	FALSE	FALSE	FALSE	FALSE
temephos	DTXSID1032484	1385	101.6	train	0	FALSE	FALSE	FALSE	FALSE	FALSE
Tepraloxydim	DTXSID7034252	1386	12.4	train	0	FALSE	FALSE	FALSE	FALSE	FALSE
terbacil	DTXSID8024317	1387	14.6	train	0	FALSE	FALSE	FALSE	FALSE	FALSE
Terbufos	DTXSID2022254	1388	75.3	train	0	FALSE	FALSE	FALSE	FALSE	FALSE
Terbutylazine	DTXSID4027608	1389	61	train	1	TRUE	FALSE	FALSE	FALSE	FALSE
TEREPHTHALIC ACID	DTXSID6026080	1390	-6.7	blind	0	FALSE	FALSE	FALSE	FALSE	FALSE
Terpineol	DTXSID8040775	1391	3.6	train	0	FALSE	FALSE	FALSE	FALSE	FALSE
TERPINOLENE	DTXSID0027222	1392	19	train	0	FALSE	FALSE	FALSE	FALSE	FALSE
Terpinyl propionate	DTXSID3044833	1393	11.6	train	0	FALSE	FALSE	FALSE	FALSE	FALSE
TERT-BUTYL ACETATE	DTXSID1022055	1394	-0.7	train	0	FALSE	FALSE	FALSE	FALSE	FALSE
tert-Butyl perbenzoate	DTXSID9024699	1395	21.4	train	0	FALSE	FALSE	FALSE	FALSE	FALSE
tert-Butyl Phenyl ketone	DTXSID1048209	1396	11.5	blind	0	FALSE	FALSE	FALSE	FALSE	FALSE
tert-Butylamine	DTXSID5024681	1397	9.9	train	0	FALSE	FALSE	FALSE	FALSE	FALSE
tert-Butylbenzene	DTXSID3047138	1398	-1.2	train	0	FALSE	FALSE	FALSE	FALSE	FALSE
tert-Butylhydroquinone	DTXSID6020220	1399	65.3	blind	0	FALSE	FALSE	FALSE	FALSE	FALSE
tert-Nonanethiol	DTXSID4027868	1400	11.2	train	0	FALSE	FALSE	FALSE	FALSE	FALSE
testosterone propionate	DTXSID9036515	1401	31.3	train	0	FALSE	FALSE	FALSE	FALSE	FALSE
Tetrac	DTXSID5048186	1402	105	train	0	FALSE	FALSE	FALSE	FALSE	FALSE
TETRACHLOROPHTHALIC ANHYDRIDE	DTXSID7026102	1403	54.8	blind	0	FALSE	FALSE	FALSE	FALSE	FALSE
Tetraconazole	DTXSID8034956	1404	72.3	train	0	FALSE	FALSE	FALSE	FALSE	FALSE
tetradecanoic acid	DTXSID6021666	1405	95.3	blind	0	FALSE	FALSE	FALSE	FALSE	FALSE
TETRAETHYLENE GLYCOL	DTXSID9026922	1406	13.4	blind	0	FALSE	FALSE	FALSE	FALSE	FALSE
Tetraethylthiuram disulfide	DTXSID1021322	1407	55.2	train	0	FALSE	FALSE	FALSE	FALSE	FALSE
TETRAHYDROFURFURYL ALCOHOL	DTXSID1029128	1408	7.8	train	0	FALSE	FALSE	FALSE	FALSE	FALSE
TETRALIN	DTXSID1026118	1409	8.9	train	0	FALSE	FALSE	FALSE	FALSE	FALSE
Tetramethrin	DTXSID6032649	1410	28.1	train	0	FALSE	FALSE	FALSE	FALSE	FALSE
Tetrapropyl orthosilicate	DTXSID9042382	1411	10.3	train	0	FALSE	FALSE	FALSE	FALSE	FALSE
Thalidomide	DTXSID9022524	1412	-9	train	0	FALSE	FALSE	FALSE	FALSE	FALSE
Theophylline	DTXSID5021336	1413	9.4	train	0	FALSE	FALSE	FALSE	FALSE	FALSE
Thiabendazole	DTXSID0021337	1414	21.8	train	0	FALSE	FALSE	FALSE	FALSE	FALSE
Thiacloprid	DTXSID7034961	1415	5.4	blind	0	FALSE	FALSE	FALSE	FALSE	FALSE
Thiamethoxam	DTXSID2034962	1416	1	train	0	FALSE	FALSE	FALSE	FALSE	FALSE
Thiazopyr	DTXSID1032488	1417	26.2	train	0	FALSE	FALSE	FALSE	FALSE	FALSE
THIDIAZURON	DTXSID0032651	1418	46.3	train	0	FALSE	FALSE	FALSE	FALSE	FALSE
Thifensulfuron methyl	DTXSID1024124	1419	23	blind	0	FALSE	FALSE	FALSE	FALSE	FALSE
Thiobencarb	DTXSID6024337	1420	40.6	train	0	FALSE	FALSE	FALSE	FALSE	FALSE
Thiocarbazide	DTXSID7027461	1421	34.1	train	0	FALSE	FALSE	FALSE	FALSE	FALSE
Thiodicarb	DTXSID0032578	1422	67.1	train	0	FALSE	FALSE	FALSE	FALSE	FALSE
thioglycolic acid	DTXSID8026141	1423	9.518	leaderboard	0	FALSE	FALSE	FALSE	FALSE	FALSE
Thiophanate	DTXSID3034531	1424	36.9	train	0	FALSE	FALSE	FALSE	FALSE	FALSE
Thiophanate-methyl	DTXSID1024338	1425	48.3	train	0	FALSE	FALSE	FALSE	FALSE	FALSE
thiourea	DTXSID9021348	1426	23.129	leaderboard	0	FALSE	FALSE	FALSE	FALSE	FALSE
Thitrol	DTXSID4024193	1427	99.3	train	0	FALSE	FALSE	FALSE	FALSE	FALSE
thymol	DTXSID6034972	1428	59.3	train	0	FALSE	FALSE	FALSE	FALSE	FALSE
Tiratricol	DTXSID2045232	1429	105	train	0	FALSE	FALSE	FALSE	FALSE	FALSE
tolazamide	DTXSID3021358	1430	12.8	train	0	FALSE	FALSE	FALSE	FALSE	FALSE
29878-31-7; 4-Tolyltriazole	DTXSID0026171	1431	44.2	train	0	FALSE	FALSE	FALSE	FALSE	FALSE
Tonalide	DTXSID7041544	1432	29.1	train	0	FALSE	FALSE	FALSE	FALSE	FALSE
Topramezone	DTXSID0034722	1433	7.5	train	0	FALSE	FALSE	FALSE	FALSE	FALSE
Tralkoxydim	DTXSID1034973	1434	96.3	blind	0	FALSE	FALSE	FALSE	FALSE	FALSE
Trelanserin	DTXSID2047355	1435	-4.2	train	0	FALSE	FALSE	FALSE	FALSE	FALSE
Tri-allate	DTXSID5024344	1436	46.641	leaderboard	0	FALSE	FALSE	FALSE	FALSE	FALSE
TRI-N-OCTYL TRIMELLITATE	DTXSID0047533	1437	3.3	train	0	FALSE	FALSE	FALSE	FALSE	FALSE
triacetin	DTXSID3026691	1438	4.2	train	0	FALSE	FALSE	FALSE	FALSE	FALSE
triadimefon	DTXSID3023897	1439	4.7	train	1	FALSE	FALSE	FALSE	FALSE	FALSE
TRIADIMENOL	DTXSID0032493	1440	10.4	train	0	FALSE	FALSE	FALSE	FALSE	FALSE
Triallyl trimellitate	DTXSID4044901	1441	67.3	blind	0	FALSE	FALSE	FALSE	FALSE	FALSE
triamcinolone	DTXSID1040742	1442	2	train	0	FALSE	FALSE	FALSE	FALSE	FALSE
Tribufos	DTXSID1024174	1443	51.2	train	0	FALSE	FALSE	FALSE	FALSE	FALSE
TRIBUTYL PHOSPHATE	DTXSID3021986	1444	1.5	train	0	FALSE	FALSE	FALSE	FALSE	FALSE
tributylamine	DTXSID4026183	1445	38.5	train	0	FALSE	FALSE	FALSE	FALSE	FALSE
trichlorfon	DTXSID0021389	1446	20.8	train	0	FALSE	FALSE	FALSE	FALSE	FALSE
TRICHLOROACETIC ACID	DTXSID1021378	1447	-0.9	train	0	FALSE	FALSE	FALSE	FALSE	FALSE
TRICLOPYR	DTXSID0032497	1448	93.9	train	0	FALSE	FALSE	FALSE	FALSE	FALSE
triclopyr butotyl	DTXSID5032579	1449	51.78	leaderboard	0	FALSE	FALSE	FALSE	FALSE	FALSE
triclosan	DTXSID5032498	1450	106	train	0	FALSE	FALSE	FALSE	FALSE	FALSE
Triethanolamine	DTXSID9021392	1451	5.9	train	0	FALSE	FALSE	FALSE	FALSE	FALSE
Triethoxymethylsilane	DTXSID6042490	1452	25.782	leaderboard	0	FALSE	FALSE	FALSE	FALSE	FALSE
Triethoxyoctylsilane	DTXSID2029246	1453	1.8	blind	0	FALSE	FALSE	FALSE	FALSE	FALSE
Triethoxypentylsilane	DTXSID1042491	1454	22.3	blind	0	FALSE	FALSE	FALSE	FALSE	FALSE
TRIETHYL CITRATE	DTXSID0040701	1455	14.7	train	0	FALSE	FALSE	FALSE	FALSE	FALSE
triethyl phosphate	DTXSID8026228	1456	6.6	train	0	FALSE	FALSE	FALSE	FALSE	FALSE
TRIETHYLENE GLYCOL	DTXSID4021393	1457	6.3	train	0	FALSE	FALSE	FALSE	FALSE	FALSE
TRIETHYLENE GLYCOL BIS(2-ETHYLHEXANOATE)	DTXSID3026564	1458	7.4	train	0	FALSE	FALSE	FALSE	FALSE	FALSE
Triethylene glycol diacetate	DTXSID3026223	1459	12.6	train	0	FALSE	FALSE	FALSE	FALSE	FALSE
Triethylene glycol dimethyl ether	DTXSID8026224	1460	1.544	leaderboard	0	FALSE	FALSE	FALSE	FALSE	FALSE
Trifloxystrobin	DTXSID4032580	1461	65.4	train	0	FALSE	FALSE	FALSE	FALSE	FALSE
Trifloxysulfuron-sodium	DTXSID8040222	1462	30.5	train	0	FALSE	FALSE	FALSE	FALSE	FALSE
Triflumizole	DTXSID2032500	1463	94.9	train	2	TRUE	FALSE	FALSE	FALSE	TRUE
trifluralin	DTXSID4021395	1464	89.2	train	0	FALSE	FALSE	FALSE	FALSE	FALSE
Triisodecyl trimellitate	DTXSID3047180	1465	43	train	0	FALSE	FALSE	FALSE	FALSE	FALSE
TRIISONONYL TRIMELLITATE	DTXSID5028033	1466	3.2	train	0	FALSE	FALSE	FALSE	FALSE	FALSE
TRIMELLITIC ANHYDRIDE	DTXSID7026235	1467	5.072	leaderboard	1	TRUE	FALSE	FALSE	FALSE	FALSE
Trimethoxyphenylsilane	DTXSID5040700	1468	23.4	train	0	FALSE	FALSE	FALSE	FALSE	FALSE
TRIMETHOXYPROPYLSILANE	DTXSID6042494	1469	13.5	train	0	FALSE	FALSE	FALSE	FALSE	FALSE
Trimethyl orthophosphate	DTXSID1021403	1470	3.9	train	0	FALSE	FALSE	FALSE	FALSE	FALSE
trimethylamine	DTXSID2026238	1471	1.6	train	0	FALSE	FALSE	FALSE	FALSE	FALSE
Trinexapac-ethyl	DTXSID9032535	1472	14.8	train	0	FALSE	FALSE	FALSE	FALSE	FALSE
TRIPHENYL PHOSPHATE	DTXSID1021952	1473	79.5	train	0	FALSE	FALSE	FALSE	FALSE	FALSE
TRIPHENYL PHOSPHITE	DTXSID0026252	1474	26.9	train	0	FALSE	FALSE	FALSE	FALSE	FALSE
Triphenylborane	DTXSID6027345	1475	91.7	blind	4	TRUE	FALSE	TRUE	TRUE	TRUE
TRIPHENYLPHOSPHINE	DTXSID5026251	1476	17.6	train	0	FALSE	FALSE	FALSE	FALSE	FALSE
TRIPROPYLENE GLYCOL	DTXSID7027837	1477	13.4	train	0	FALSE	FALSE	FALSE	FALSE	FALSE
Tripropylene glycol butyl ether	DTXSID8042503	1478	5.9	blind	0	FALSE	FALSE	FALSE	FALSE	FALSE
Tripropylene glycol monomethyl ether	DTXSID2029329	1479	96.7	train	5	TRUE	FALSE	TRUE	TRUE	TRUE
TRIS(1,3-DICHLORO-2-PROPYL) PHOSPHATE	DTXSID9026261	1480	-4.5	train	1	FALSE	FALSE	TRUE	FALSE	FALSE
Tris(2-butoxyethyl) phosphate	DTXSID5021758	1481	28.5	train	0	FALSE	FALSE	FALSE	FALSE	FALSE
Tris(2-chloroethyl) phosphate	DTXSID5021411	1482	-17.6	train	1	FALSE	FALSE	FALSE	FALSE	FALSE
Tris(2-chloroethyl) phosphite	DTXSID0026258	1483	6.1	train	0	FALSE	FALSE	FALSE	FALSE	FALSE
TRIS(2-CHLOROISOPROPYL)PHOSPHATE	DTXSID5026259	1484	14.5	train	0	FALSE	FALSE	FALSE	FALSE	FALSE
TRIS(2-ETHYLHEXYL) TRIMELLITATE	DTXSID9026265	1485	34.436	leaderboard	0	FALSE	FALSE	FALSE	FALSE	FALSE
Tris(2-methoxyethoxy)vinylsilane	DTXSID5027356	1486	44.5	blind	0	FALSE	FALSE	FALSE	FALSE	FALSE
Tris(2,3-Dibromopropyl) phosphate	DTXSID5021413	1487	21.4	train	0	FALSE	FALSE	FALSE	FALSE	FALSE
Tris(2,3-epoxypropyl)isocyanurate	DTXSID4026262	1488	6.3	train	0	FALSE	FALSE	FALSE	FALSE	FALSE
Phosphoric acid, tris(2-methylphenyl) ester	DTXSID4021391	1489	63.7	train	0	FALSE	FALSE	FALSE	FALSE	FALSE
Triticonazole	DTXSID0032655	1490	15.9	train	0	FALSE	FALSE	FALSE	FALSE	FALSE
Troglitazone	DTXSID8023719	1491	99	train	1	FALSE	FALSE	FALSE	TRUE	FALSE
TROMETHAMINE	DTXSID2023723	1492	12.4	blind	0	FALSE	FALSE	FALSE	FALSE	FALSE
UK-333747	DTXSID1047287	1493	-0.8	train	1	TRUE	FALSE	FALSE	FALSE	FALSE
UK-343664	DTXSID1047289	1494	18.8	train	0	FALSE	FALSE	FALSE	FALSE	FALSE
UK-416244	DTXSID0047290	1495	15.4	train	0	FALSE	FALSE	FALSE	FALSE	FALSE
Undecane	DTXSID9021689	1496	4.9	train	0	FALSE	FALSE	FALSE	FALSE	FALSE
Urea	DTXSID4021426	1497	-5.1	blind	0	FALSE	FALSE	FALSE	FALSE	FALSE
urethane	DTXSID9021427	1498	26.9	train	0	FALSE	FALSE	FALSE	FALSE	FALSE
Valproic acid	DTXSID6023733	1499	5.521	leaderboard	0	FALSE	FALSE	FALSE	FALSE	FALSE
VERATRALDEHYDE	DTXSID7026285	1500	28.9	blind	0	FALSE	FALSE	FALSE	FALSE	FALSE
VERNOLATE	DTXSID7024376	1501	10.388	leaderboard	0	FALSE	FALSE	FALSE	FALSE	FALSE
Vinclozolin	DTXSID4022361	1502	90.1	blind	0	FALSE	FALSE	FALSE	FALSE	FALSE
Vinylpyrrolidone	DTXSID2021440	1503	-17.6	train	0	FALSE	FALSE	FALSE	FALSE	FALSE
Volinanserin	DTXSID6047363	1504	-16.9	train	1	FALSE	FALSE	FALSE	TRUE	FALSE
Warfarin	DTXSID5023742	1505	93.2	train	0	FALSE	FALSE	FALSE	FALSE	FALSE
YM218	DTXSID1048176	1506	-3.82	leaderboard	0	FALSE	FALSE	FALSE	FALSE	FALSE
Z-Tetrachlorvinphos	DTXSID1032648	1507	100.9	blind	0	FALSE	FALSE	FALSE	FALSE	FALSE
ZEARALENONE	DTXSID0021460	1508	28.1	train	3	FALSE	FALSE	TRUE	FALSE	TRUE
Zenarestat	DTXSID0047296	1509	59	train	0	FALSE	FALSE	FALSE	FALSE	FALSE
Zinc pyrithione	DTXSID7026314	1510	21.1	blind	0	FALSE	FALSE	FALSE	FALSE	FALSE
ZIRAM	DTXSID0021464	1511	29.9	train	0	FALSE	FALSE	FALSE	FALSE	FALSE
Zoxamide	DTXSID9032581	1512	63.2	blind	0	FALSE	FALSE	FALSE	FALSE	FALSE
